# Supplementary material for: A case study of NeuralProphet and nonlinear evaluation for high accuracy prediction in short-term forecasting in PV solar plant
Source: Heliyon. 2022 Sep 16;8(9):e10639. doi: 10.1016/j.heliyon.2022.e10639 (PMC9513787; doi:10.1016/j.heliyon.2022.e10639)
Supplement: AppV1.ipynb [file mmc1.xlsx]

## Sheet: Hoja1
Fecha	Potencia(MW)
2019-05-09	0
2019-05-09 00:15:00	0
2019-05-09 00:30:00	0
2019-05-09 00:45:00	0
2019-05-09 01:00:00	0
2019-05-09 01:15:00	0
2019-05-09 01:30:00	0
2019-05-09 01:45:00	0
2019-05-09 02:00:00	0
2019-05-09 02:15:00	0
2019-05-09 02:30:00	0
2019-05-09 02:45:00	0
2019-05-09 03:00:00	0
2019-05-09 03:15:00	0
2019-05-09 03:30:00	0
2019-05-09 03:45:00	0
2019-05-09 04:00:00	0
2019-05-09 04:15:00	0
2019-05-09 04:30:00	0
2019-05-09 04:45:00	0
2019-05-09 05:00:00	0
2019-05-09 05:15:00	0
2019-05-09 05:30:00	0
2019-05-09 05:45:00	0
2019-05-09 06:00:00	0
2019-05-09 06:15:00	0
2019-05-09 06:30:00	0
2019-05-09 06:45:00	0
2019-05-09 07:00:00	17.9651
2019-05-09 07:15:00	24.221
2019-05-09 07:30:00	54.5101
2019-05-09 07:45:00	30.917
2019-05-09 08:00:00	61.2586
2019-05-09 08:15:00	74.3871
2019-05-09 08:30:00	85.0313
2019-05-09 08:45:00	69.0862
2019-05-09 09:00:00	124.079
2019-05-09 09:15:00	122.503
2019-05-09 09:30:00	122.266
2019-05-09 09:45:00	122.277
2019-05-09 10:00:00	122.893
2019-05-09 10:15:00	122.185
2019-05-09 10:30:00	120.997
2019-05-09 10:45:00	120.41
2019-05-09 11:00:00	120.625
2019-05-09 11:15:00	120.317
2019-05-09 11:30:00	119.373
2019-05-09 11:45:00	119.324
2019-05-09 12:00:00	119.388
2019-05-09 12:15:00	119.693
2019-05-09 12:30:00	120.778
2019-05-09 12:45:00	120.77
2019-05-09 13:00:00	121.716
2019-05-09 13:15:00	121.107
2019-05-09 13:30:00	120.44
2019-05-09 13:45:00	119.874
2019-05-09 14:00:00	120.368
2019-05-09 14:15:00	121.693
2019-05-09 14:30:00	120.909
2019-05-09 14:45:00	119.823
2019-05-09 15:00:00	119.312
2019-05-09 15:15:00	117.45
2019-05-09 15:30:00	112.476
2019-05-09 15:45:00	100.69
2019-05-09 16:00:00	81.2588
2019-05-09 16:15:00	60.9285
2019-05-09 16:30:00	40.6212
2019-05-09 16:45:00	19.9517
2019-05-09 17:00:00	0
2019-05-09 17:15:00	0
2019-05-09 17:30:00	0
2019-05-09 17:45:00	0
2019-05-09 18:00:00	0
2019-05-09 18:15:00	0
2019-05-09 18:30:00	0
2019-05-09 18:45:00	0
2019-05-09 19:00:00	0
2019-05-09 19:15:00	0
2019-05-09 19:30:00	0
2019-05-09 19:45:00	0
2019-05-09 20:00:00	0
2019-05-09 20:15:00	0
2019-05-09 20:30:00	0
2019-05-09 20:45:00	0
2019-05-09 21:00:00	0
2019-05-09 21:15:00	0
2019-05-09 21:30:00	0
2019-05-09 21:45:00	0
2019-05-09 22:00:00	0
2019-05-09 22:15:00	0
2019-05-09 22:30:00	0
2019-05-09 22:45:00	0
2019-05-09 23:00:00	0
2019-05-09 23:15:00	0
2019-05-09 23:30:00	0
2019-05-09 23:45:00	0
2019-05-10	0
2019-05-10 00:15:00	0
2019-05-10 00:30:00	0
2019-05-10 00:45:00	0
2019-05-10 01:00:00	0
2019-05-10 01:15:00	0
2019-05-10 01:30:00	0
2019-05-10 01:45:00	0
2019-05-10 02:00:00	0
2019-05-10 02:15:00	0
2019-05-10 02:30:00	0
2019-05-10 02:45:00	0
2019-05-10 03:00:00	0
2019-05-10 03:15:00	0
2019-05-10 03:30:00	0
2019-05-10 03:45:00	0
2019-05-10 04:00:00	0
2019-05-10 04:15:00	0
2019-05-10 04:30:00	0
2019-05-10 04:45:00	0
2019-05-10 05:00:00	0
2019-05-10 05:15:00	0
2019-05-10 05:30:00	0
2019-05-10 05:45:00	0
2019-05-10 06:00:00	0
2019-05-10 06:15:00	0
2019-05-10 06:30:00	0
2019-05-10 06:45:00	0
2019-05-10 07:00:00	0
2019-05-10 07:15:00	0
2019-05-10 07:30:00	10.1343
2019-05-10 07:45:00	10.2601
2019-05-10 08:00:00	10.9518
2019-05-10 08:15:00	12.6578
2019-05-10 08:30:00	14.1039
2019-05-10 08:45:00	21.8239
2019-05-10 09:00:00	24.3282
2019-05-10 09:15:00	29.88
2019-05-10 09:30:00	30.8493
2019-05-10 09:45:00	45.9713
2019-05-10 10:00:00	90.4096
2019-05-10 10:15:00	113.815
2019-05-10 10:30:00	121.388
2019-05-10 10:45:00	120.07
2019-05-10 11:00:00	117.203
2019-05-10 11:15:00	115.654
2019-05-10 11:30:00	121.571
2019-05-10 11:45:00	122.649
2019-05-10 12:00:00	122.608
2019-05-10 12:15:00	123.084
2019-05-10 12:30:00	122.815
2019-05-10 12:45:00	122.802
2019-05-10 13:00:00	123.173
2019-05-10 13:15:00	123.627
2019-05-10 13:30:00	125.17
2019-05-10 13:45:00	125.184
2019-05-10 14:00:00	123.863
2019-05-10 14:15:00	125.541
2019-05-10 14:30:00	123.628
2019-05-10 14:45:00	122.445
2019-05-10 15:00:00	72.9156
2019-05-10 15:15:00	74.2178
2019-05-10 15:30:00	89.0117
2019-05-10 15:45:00	96.5912
2019-05-10 16:00:00	74.1358
2019-05-10 16:15:00	48.6279
2019-05-10 16:30:00	17.7747
2019-05-10 16:45:00	0
2019-05-10 17:00:00	0
2019-05-10 17:15:00	0
2019-05-10 17:30:00	0
2019-05-10 17:45:00	0
2019-05-10 18:00:00	0
2019-05-10 18:15:00	0
2019-05-10 18:30:00	0
2019-05-10 18:45:00	0
2019-05-10 19:00:00	0
2019-05-10 19:15:00	0
2019-05-10 19:30:00	0
2019-05-10 19:45:00	0
2019-05-10 20:00:00	0
2019-05-10 20:15:00	0
2019-05-10 20:30:00	0
2019-05-10 20:45:00	0
2019-05-10 21:00:00	0
2019-05-10 21:15:00	0
2019-05-10 21:30:00	0
2019-05-10 21:45:00	0
2019-05-10 22:00:00	0
2019-05-10 22:15:00	0
2019-05-10 22:30:00	0
2019-05-10 22:45:00	0
2019-05-10 23:00:00	0
2019-05-10 23:15:00	0
2019-05-10 23:30:00	0
2019-05-10 23:45:00	0
2019-05-11	0
2019-05-11 00:15:00	0
2019-05-11 00:30:00	0
2019-05-11 00:45:00	0
2019-05-11 01:00:00	0
2019-05-11 01:15:00	0
2019-05-11 01:30:00	0
2019-05-11 01:45:00	0
2019-05-11 02:00:00	0
2019-05-11 02:15:00	0
2019-05-11 02:30:00	0
2019-05-11 02:45:00	0
2019-05-11 03:00:00	0
2019-05-11 03:15:00	0
2019-05-11 03:30:00	0
2019-05-11 03:45:00	0
2019-05-11 04:00:00	0
2019-05-11 04:15:00	0
2019-05-11 04:30:00	0
2019-05-11 04:45:00	0
2019-05-11 05:00:00	0
2019-05-11 05:15:00	0
2019-05-11 05:30:00	0
2019-05-11 05:45:00	0
2019-05-11 06:00:00	0
2019-05-11 06:15:00	0
2019-05-11 06:30:00	0
2019-05-11 06:45:00	0
2019-05-11 07:00:00	0
2019-05-11 07:15:00	0
2019-05-11 07:30:00	0
2019-05-11 07:45:00	9.69145
2019-05-11 08:00:00	10.4735
2019-05-11 08:15:00	14.2553
2019-05-11 08:30:00	21.8584
2019-05-11 08:45:00	28.8413
2019-05-11 09:00:00	37.8276
2019-05-11 09:15:00	55.5632
2019-05-11 09:30:00	81.4166
2019-05-11 09:45:00	109.39
2019-05-11 10:00:00	118.966
2019-05-11 10:15:00	122.395
2019-05-11 10:30:00	124.371
2019-05-11 10:45:00	124.11
2019-05-11 11:00:00	121.187
2019-05-11 11:15:00	123.901
2019-05-11 11:30:00	120.805
2019-05-11 11:45:00	123.346
2019-05-11 12:00:00	120.101
2019-05-11 12:15:00	122.731
2019-05-11 12:30:00	108.496
2019-05-11 12:45:00	123.837
2019-05-11 13:00:00	122.295
2019-05-11 13:15:00	125.179
2019-05-11 13:30:00	126.228
2019-05-11 13:45:00	126.221
2019-05-11 14:00:00	123.167
2019-05-11 14:15:00	119.885
2019-05-11 14:30:00	126.112
2019-05-11 14:45:00	121.252
2019-05-11 15:00:00	120.581
2019-05-11 15:15:00	116.089
2019-05-11 15:30:00	85.0673
2019-05-11 15:45:00	103.225
2019-05-11 16:00:00	61.9634
2019-05-11 16:15:00	66.4787
2019-05-11 16:30:00	41.3374
2019-05-11 16:45:00	17.6558
2019-05-11 17:00:00	0
2019-05-11 17:15:00	0
2019-05-11 17:30:00	0
2019-05-11 17:45:00	0
2019-05-11 18:00:00	0
2019-05-11 18:15:00	0
2019-05-11 18:30:00	0
2019-05-11 18:45:00	0
2019-05-11 19:00:00	0
2019-05-11 19:15:00	0
2019-05-11 19:30:00	0
2019-05-11 19:45:00	0
2019-05-11 20:00:00	0
2019-05-11 20:15:00	0
2019-05-11 20:30:00	0
2019-05-11 20:45:00	0
2019-05-11 21:00:00	0
2019-05-11 21:15:00	0
2019-05-11 21:30:00	0
2019-05-11 21:45:00	0
2019-05-11 22:00:00	0
2019-05-11 22:15:00	0
2019-05-11 22:30:00	0
2019-05-11 22:45:00	0
2019-05-11 23:00:00	0
2019-05-11 23:15:00	0
2019-05-11 23:30:00	0
2019-05-11 23:45:00	0
2019-05-12	0
2019-05-12 00:15:00	0
2019-05-12 00:30:00	0
2019-05-12 00:45:00	0
2019-05-12 01:00:00	0
2019-05-12 01:15:00	0
2019-05-12 01:30:00	0
2019-05-12 01:45:00	0
2019-05-12 02:00:00	0
2019-05-12 02:15:00	0
2019-05-12 02:30:00	0
2019-05-12 02:45:00	0
2019-05-12 03:00:00	0
2019-05-12 03:15:00	0
2019-05-12 03:30:00	0
2019-05-12 03:45:00	0
2019-05-12 04:00:00	0
2019-05-12 04:15:00	0
2019-05-12 04:30:00	0
2019-05-12 04:45:00	0
2019-05-12 05:00:00	0
2019-05-12 05:15:00	0
2019-05-12 05:30:00	0
2019-05-12 05:45:00	0
2019-05-12 06:00:00	0
2019-05-12 06:15:00	0
2019-05-12 06:30:00	0
2019-05-12 06:45:00	0
2019-05-12 07:00:00	50.3664
2019-05-12 07:15:00	55.8464
2019-05-12 07:30:00	43.6116
2019-05-12 07:45:00	106.16
2019-05-12 08:00:00	90.008
2019-05-12 08:15:00	121.451
2019-05-12 08:30:00	120.103
2019-05-12 08:45:00	122.779
2019-05-12 09:00:00	123.664
2019-05-12 09:15:00	122.711
2019-05-12 09:30:00	107.98
2019-05-12 09:45:00	121.258
2019-05-12 10:00:00	121.047
2019-05-12 10:15:00	122.235
2019-05-12 10:30:00	121.741
2019-05-12 10:45:00	121.563
2019-05-12 11:00:00	117.301
2019-05-12 11:15:00	120.569
2019-05-12 11:30:00	119.951
2019-05-12 11:45:00	119.999
2019-05-12 12:00:00	119.276
2019-05-12 12:15:00	119.783
2019-05-12 12:30:00	119.941
2019-05-12 12:45:00	120.31
2019-05-12 13:00:00	120.788
2019-05-12 13:15:00	121.742
2019-05-12 13:30:00	122.361
2019-05-12 13:45:00	121.821
2019-05-12 14:00:00	125.668
2019-05-12 14:15:00	122.915
2019-05-12 14:30:00	122.517
2019-05-12 14:45:00	121.591
2019-05-12 15:00:00	121.467
2019-05-12 15:15:00	119.689
2019-05-12 15:30:00	115.432
2019-05-12 15:45:00	103.224
2019-05-12 16:00:00	83.7748
2019-05-12 16:15:00	64.724
2019-05-12 16:30:00	48.4543
2019-05-12 16:45:00	27.7196
2019-05-12 17:00:00	0
2019-05-12 17:15:00	0
2019-05-12 17:30:00	0
2019-05-12 17:45:00	0
2019-05-12 18:00:00	0
2019-05-12 18:15:00	0
2019-05-12 18:30:00	0
2019-05-12 18:45:00	0
2019-05-12 19:00:00	0
2019-05-12 19:15:00	0
2019-05-12 19:30:00	0
2019-05-12 19:45:00	0
2019-05-12 20:00:00	0
2019-05-12 20:15:00	0
2019-05-12 20:30:00	0
2019-05-12 20:45:00	0
2019-05-12 21:00:00	0
2019-05-12 21:15:00	0
2019-05-12 21:30:00	0
2019-05-12 21:45:00	0
2019-05-12 22:00:00	0
2019-05-12 22:15:00	0
2019-05-12 22:30:00	0
2019-05-12 22:45:00	0
2019-05-12 23:00:00	0
2019-05-12 23:15:00	0
2019-05-12 23:30:00	0
2019-05-12 23:45:00	0
2019-05-13	0
2019-05-13 00:15:00	0
2019-05-13 00:30:00	0
2019-05-13 00:45:00	0
2019-05-13 01:00:00	0
2019-05-13 01:15:00	0
2019-05-13 01:30:00	0
2019-05-13 01:45:00	0
2019-05-13 02:00:00	0
2019-05-13 02:15:00	0
2019-05-13 02:30:00	0
2019-05-13 02:45:00	0
2019-05-13 03:00:00	0
2019-05-13 03:15:00	0
2019-05-13 03:30:00	0
2019-05-13 03:45:00	0
2019-05-13 04:00:00	0
2019-05-13 04:15:00	0
2019-05-13 04:30:00	0
2019-05-13 04:45:00	0
2019-05-13 05:00:00	0
2019-05-13 05:15:00	0
2019-05-13 05:30:00	0
2019-05-13 05:45:00	0
2019-05-13 06:00:00	0
2019-05-13 06:15:00	0
2019-05-13 06:30:00	5.94577
2019-05-13 06:45:00	20.3471
2019-05-13 07:00:00	25.5934
2019-05-13 07:15:00	76.0111
2019-05-13 07:30:00	95.3961
2019-05-13 07:45:00	112.543
2019-05-13 08:00:00	92.1186
2019-05-13 08:15:00	118.352
2019-05-13 08:30:00	119.459
2019-05-13 08:45:00	119.894
2019-05-13 09:00:00	86.6328
2019-05-13 09:15:00	111.231
2019-05-13 09:30:00	60.5107
2019-05-13 09:45:00	118.604
2019-05-13 10:00:00	118.689
2019-05-13 10:15:00	118.983
2019-05-13 10:30:00	117.804
2019-05-13 10:45:00	117.824
2019-05-13 11:00:00	117.678
2019-05-13 11:15:00	117.477
2019-05-13 11:30:00	118.247
2019-05-13 11:45:00	119.405
2019-05-13 12:00:00	118.269
2019-05-13 12:15:00	119.251
2019-05-13 12:30:00	120.39
2019-05-13 12:45:00	121.019
2019-05-13 13:00:00	120.3
2019-05-13 13:15:00	122.353
2019-05-13 13:30:00	122.518
2019-05-13 13:45:00	122.211
2019-05-13 14:00:00	120.335
2019-05-13 14:15:00	117.13
2019-05-13 14:30:00	105.09
2019-05-13 14:45:00	117.421
2019-05-13 15:00:00	111.596
2019-05-13 15:15:00	112.017
2019-05-13 15:30:00	111.697
2019-05-13 15:45:00	95.7462
2019-05-13 16:00:00	69.8603
2019-05-13 16:15:00	53.2279
2019-05-13 16:30:00	32.2593
2019-05-13 16:45:00	10.7962
2019-05-13 17:00:00	0
2019-05-13 17:15:00	0
2019-05-13 17:30:00	0
2019-05-13 17:45:00	0
2019-05-13 18:00:00	0
2019-05-13 18:15:00	0
2019-05-13 18:30:00	0
2019-05-13 18:45:00	0
2019-05-13 19:00:00	0
2019-05-13 19:15:00	0
2019-05-13 19:30:00	0
2019-05-13 19:45:00	0
2019-05-13 20:00:00	0
2019-05-13 20:15:00	0
2019-05-13 20:30:00	0
2019-05-13 20:45:00	0
2019-05-13 21:00:00	0
2019-05-13 21:15:00	0
2019-05-13 21:30:00	0
2019-05-13 21:45:00	0
2019-05-13 22:00:00	0
2019-05-13 22:15:00	0
2019-05-13 22:30:00	0
2019-05-13 22:45:00	0
2019-05-13 23:00:00	0
2019-05-13 23:15:00	0
2019-05-13 23:30:00	0
2019-05-13 23:45:00	0
2019-05-14	0
2019-05-14 00:15:00	0
2019-05-14 00:30:00	0
2019-05-14 00:45:00	0
2019-05-14 01:00:00	0
2019-05-14 01:15:00	0
2019-05-14 01:30:00	0
2019-05-14 01:45:00	0
2019-05-14 02:00:00	0
2019-05-14 02:15:00	0
2019-05-14 02:30:00	0
2019-05-14 02:45:00	0
2019-05-14 03:00:00	0
2019-05-14 03:15:00	0
2019-05-14 03:30:00	0
2019-05-14 03:45:00	0
2019-05-14 04:00:00	0
2019-05-14 04:15:00	0
2019-05-14 04:30:00	0
2019-05-14 04:45:00	0
2019-05-14 05:00:00	0
2019-05-14 05:15:00	0
2019-05-14 05:30:00	0
2019-05-14 05:45:00	0
2019-05-14 06:00:00	0
2019-05-14 06:15:00	0
2019-05-14 06:30:00	10.5237
2019-05-14 06:45:00	29.3062
2019-05-14 07:00:00	53.0428
2019-05-14 07:15:00	74.4485
2019-05-14 07:30:00	94.8731
2019-05-14 07:45:00	112.809
2019-05-14 08:00:00	116.187
2019-05-14 08:15:00	118.652
2019-05-14 08:30:00	119.857
2019-05-14 08:45:00	120.761
2019-05-14 09:00:00	120.983
2019-05-14 09:15:00	120.187
2019-05-14 09:30:00	118.873
2019-05-14 09:45:00	118.941
2019-05-14 10:00:00	119.551
2019-05-14 10:15:00	119.535
2019-05-14 10:30:00	119.074
2019-05-14 10:45:00	119.051
2019-05-14 11:00:00	117.943
2019-05-14 11:15:00	117.547
2019-05-14 11:30:00	119.021
2019-05-14 11:45:00	118.74
2019-05-14 12:00:00	119.565
2019-05-14 12:15:00	120.652
2019-05-14 12:30:00	120.565
2019-05-14 12:45:00	120.412
2019-05-14 13:00:00	121.378
2019-05-14 13:15:00	122.404
2019-05-14 13:30:00	122.713
2019-05-14 13:45:00	123.353
2019-05-14 14:00:00	123.049
2019-05-14 14:15:00	122.809
2019-05-14 14:30:00	123.285
2019-05-14 14:45:00	122.765
2019-05-14 15:00:00	121.554
2019-05-14 15:15:00	119.823
2019-05-14 15:30:00	115.911
2019-05-14 15:45:00	102.197
2019-05-14 16:00:00	82.0204
2019-05-14 16:15:00	61.5977
2019-05-14 16:30:00	38.3027
2019-05-14 16:45:00	20.1386
2019-05-14 17:00:00	0
2019-05-14 17:15:00	0
2019-05-14 17:30:00	0
2019-05-14 17:45:00	0
2019-05-14 18:00:00	0
2019-05-14 18:15:00	0
2019-05-14 18:30:00	0
2019-05-14 18:45:00	0
2019-05-14 19:00:00	0
2019-05-14 19:15:00	0
2019-05-14 19:30:00	0
2019-05-14 19:45:00	0
2019-05-14 20:00:00	0
2019-05-14 20:15:00	0
2019-05-14 20:30:00	0
2019-05-14 20:45:00	0
2019-05-14 21:00:00	0
2019-05-14 21:15:00	0
2019-05-14 21:30:00	0
2019-05-14 21:45:00	0
2019-05-14 22:00:00	0
2019-05-14 22:15:00	0
2019-05-14 22:30:00	0
2019-05-14 22:45:00	0
2019-05-14 23:00:00	0
2019-05-14 23:15:00	0
2019-05-14 23:30:00	0
2019-05-14 23:45:00	0
2019-05-15	0
2019-05-15 00:15:00	0
2019-05-15 00:30:00	0
2019-05-15 00:45:00	0
2019-05-15 01:00:00	0
2019-05-15 01:15:00	0
2019-05-15 01:30:00	0
2019-05-15 01:45:00	0
2019-05-15 02:00:00	0
2019-05-15 02:15:00	0
2019-05-15 02:30:00	0
2019-05-15 02:45:00	0
2019-05-15 03:00:00	0
2019-05-15 03:15:00	0
2019-05-15 03:30:00	0
2019-05-15 03:45:00	0
2019-05-15 04:00:00	0
2019-05-15 04:15:00	0
2019-05-15 04:30:00	0
2019-05-15 04:45:00	0
2019-05-15 05:00:00	0
2019-05-15 05:15:00	0
2019-05-15 05:30:00	0
2019-05-15 05:45:00	0
2019-05-15 06:00:00	0
2019-05-15 06:15:00	0
2019-05-15 06:30:00	10.4253
2019-05-15 06:45:00	29.4905
2019-05-15 07:00:00	52.6826
2019-05-15 07:15:00	74.6736
2019-05-15 07:30:00	95.7421
2019-05-15 07:45:00	113.245
2019-05-15 08:00:00	116.411
2019-05-15 08:15:00	117.214
2019-05-15 08:30:00	118.575
2019-05-15 08:45:00	118.628
2019-05-15 09:00:00	119.178
2019-05-15 09:15:00	119.037
2019-05-15 09:30:00	119.189
2019-05-15 09:45:00	118.767
2019-05-15 10:00:00	118.183
2019-05-15 10:15:00	118.4
2019-05-15 10:30:00	118.574
2019-05-15 10:45:00	117.922
2019-05-15 11:00:00	117.841
2019-05-15 11:15:00	117.409
2019-05-15 11:30:00	117.52
2019-05-15 11:45:00	117.981
2019-05-15 12:00:00	119.907
2019-05-15 12:15:00	120.576
2019-05-15 12:30:00	121.505
2019-05-15 12:45:00	122.687
2019-05-15 13:00:00	122.439
2019-05-15 13:15:00	120.3
2019-05-15 13:30:00	124.461
2019-05-15 13:45:00	124.737
2019-05-15 14:00:00	124.329
2019-05-15 14:15:00	124.902
2019-05-15 14:30:00	121.989
2019-05-15 14:45:00	124.6
2019-05-15 15:00:00	122.667
2019-05-15 15:15:00	115.856
2019-05-15 15:30:00	111.384
2019-05-15 15:45:00	103.153
2019-05-15 16:00:00	85.0155
2019-05-15 16:15:00	62.4091
2019-05-15 16:30:00	41.7055
2019-05-15 16:45:00	20.0734
2019-05-15 17:00:00	0
2019-05-15 17:15:00	0
2019-05-15 17:30:00	0
2019-05-15 17:45:00	0
2019-05-15 18:00:00	0
2019-05-15 18:15:00	0
2019-05-15 18:30:00	0
2019-05-15 18:45:00	0
2019-05-15 19:00:00	0
2019-05-15 19:15:00	0
2019-05-15 19:30:00	0
2019-05-15 19:45:00	0
2019-05-15 20:00:00	0
2019-05-15 20:15:00	0
2019-05-15 20:30:00	0
2019-05-15 20:45:00	0
2019-05-15 21:00:00	0
2019-05-15 21:15:00	0
2019-05-15 21:30:00	0
2019-05-15 21:45:00	0
2019-05-15 22:00:00	0
2019-05-15 22:15:00	0
2019-05-15 22:30:00	0
2019-05-15 22:45:00	0
2019-05-15 23:00:00	0
2019-05-15 23:15:00	0
2019-05-15 23:30:00	0
2019-05-15 23:45:00	0
2019-05-16	0
2019-05-16 00:15:00	0
2019-05-16 00:30:00	0
2019-05-16 00:45:00	0
2019-05-16 01:00:00	0
2019-05-16 01:15:00	0
2019-05-16 01:30:00	0
2019-05-16 01:45:00	0
2019-05-16 02:00:00	0
2019-05-16 02:15:00	0
2019-05-16 02:30:00	0
2019-05-16 02:45:00	0
2019-05-16 03:00:00	0
2019-05-16 03:15:00	0
2019-05-16 03:30:00	0
2019-05-16 03:45:00	0
2019-05-16 04:00:00	0
2019-05-16 04:15:00	0
2019-05-16 04:30:00	0
2019-05-16 04:45:00	0
2019-05-16 05:00:00	0
2019-05-16 05:15:00	0
2019-05-16 05:30:00	0
2019-05-16 05:45:00	0
2019-05-16 06:00:00	0
2019-05-16 06:15:00	0
2019-05-16 06:30:00	10.2176
2019-05-16 06:45:00	28.9682
2019-05-16 07:00:00	52.0337
2019-05-16 07:15:00	74.3627
2019-05-16 07:30:00	94.6275
2019-05-16 07:45:00	112.15
2019-05-16 08:00:00	115.981
2019-05-16 08:15:00	117.025
2019-05-16 08:30:00	118.255
2019-05-16 08:45:00	118.518
2019-05-16 09:00:00	118.308
2019-05-16 09:15:00	118.719
2019-05-16 09:30:00	118.662
2019-05-16 09:45:00	118.844
2019-05-16 10:00:00	117.811
2019-05-16 10:15:00	118.332
2019-05-16 10:30:00	118.47
2019-05-16 10:45:00	117.774
2019-05-16 11:00:00	117.705
2019-05-16 11:15:00	118.161
2019-05-16 11:30:00	118.86
2019-05-16 11:45:00	119.364
2019-05-16 12:00:00	120.154
2019-05-16 12:15:00	119.845
2019-05-16 12:30:00	119.946
2019-05-16 12:45:00	121.874
2019-05-16 13:00:00	122.112
2019-05-16 13:15:00	118.912
2019-05-16 13:30:00	121.281
2019-05-16 13:45:00	121.887
2019-05-16 14:00:00	121.614
2019-05-16 14:15:00	122.854
2019-05-16 14:30:00	122.55
2019-05-16 14:45:00	122.816
2019-05-16 15:00:00	121.869
2019-05-16 15:15:00	120.405
2019-05-16 15:30:00	116.334
2019-05-16 15:45:00	102.667
2019-05-16 16:00:00	81.6102
2019-05-16 16:15:00	61.4668
2019-05-16 16:30:00	40.3708
2019-05-16 16:45:00	20.6906
2019-05-16 17:00:00	0
2019-05-16 17:15:00	0
2019-05-16 17:30:00	0
2019-05-16 17:45:00	0
2019-05-16 18:00:00	0
2019-05-16 18:15:00	0
2019-05-16 18:30:00	0
2019-05-16 18:45:00	0
2019-05-16 19:00:00	0
2019-05-16 19:15:00	0
2019-05-16 19:30:00	0
2019-05-16 19:45:00	0
2019-05-16 20:00:00	0
2019-05-16 20:15:00	0
2019-05-16 20:30:00	0
2019-05-16 20:45:00	0
2019-05-16 21:00:00	0
2019-05-16 21:15:00	0
2019-05-16 21:30:00	0
2019-05-16 21:45:00	0
2019-05-16 22:00:00	0
2019-05-16 22:15:00	0
2019-05-16 22:30:00	0
2019-05-16 22:45:00	0
2019-05-16 23:00:00	0
2019-05-16 23:15:00	0
2019-05-16 23:30:00	0
2019-05-16 23:45:00	0
2019-05-17	0
2019-05-17 00:15:00	0
2019-05-17 00:30:00	0
2019-05-17 00:45:00	0
2019-05-17 01:00:00	0
2019-05-17 01:15:00	0
2019-05-17 01:30:00	0
2019-05-17 01:45:00	0
2019-05-17 02:00:00	0
2019-05-17 02:15:00	0
2019-05-17 02:30:00	0
2019-05-17 02:45:00	0
2019-05-17 03:00:00	0
2019-05-17 03:15:00	0
2019-05-17 03:30:00	0
2019-05-17 03:45:00	0
2019-05-17 04:00:00	0
2019-05-17 04:15:00	0
2019-05-17 04:30:00	0
2019-05-17 04:45:00	0
2019-05-17 05:00:00	0
2019-05-17 05:15:00	0
2019-05-17 05:30:00	0
2019-05-17 05:45:00	0
2019-05-17 06:00:00	0
2019-05-17 06:15:00	0
2019-05-17 06:30:00	9.46126
2019-05-17 06:45:00	28.1993
2019-05-17 07:00:00	52.4105
2019-05-17 07:15:00	74.5117
2019-05-17 07:30:00	95.4918
2019-05-17 07:45:00	112.816
2019-05-17 08:00:00	116.841
2019-05-17 08:15:00	117.659
2019-05-17 08:30:00	118.778
2019-05-17 08:45:00	121.062
2019-05-17 09:00:00	122.019
2019-05-17 09:15:00	122.716
2019-05-17 09:30:00	122.295
2019-05-17 09:45:00	121.559
2019-05-17 10:00:00	121.364
2019-05-17 10:15:00	120.773
2019-05-17 10:30:00	120.278
2019-05-17 10:45:00	118.901
2019-05-17 11:00:00	118.531
2019-05-17 11:15:00	117.467
2019-05-17 11:30:00	117.918
2019-05-17 11:45:00	117.833
2019-05-17 12:00:00	119.746
2019-05-17 12:15:00	119.79
2019-05-17 12:30:00	119.913
2019-05-17 12:45:00	120.102
2019-05-17 13:00:00	119.735
2019-05-17 13:15:00	119.809
2019-05-17 13:30:00	120.09
2019-05-17 13:45:00	121.1
2019-05-17 14:00:00	122.625
2019-05-17 14:15:00	122.1
2019-05-17 14:30:00	121.682
2019-05-17 14:45:00	121.603
2019-05-17 15:00:00	120.214
2019-05-17 15:15:00	118.731
2019-05-17 15:30:00	114.387
2019-05-17 15:45:00	100.971
2019-05-17 16:00:00	80.269
2019-05-17 16:15:00	59.5385
2019-05-17 16:30:00	38.7633
2019-05-17 16:45:00	18.3566
2019-05-17 17:00:00	0
2019-05-17 17:15:00	0
2019-05-17 17:30:00	0
2019-05-17 17:45:00	0
2019-05-17 18:00:00	0
2019-05-17 18:15:00	0
2019-05-17 18:30:00	0
2019-05-17 18:45:00	0
2019-05-17 19:00:00	0
2019-05-17 19:15:00	0
2019-05-17 19:30:00	0
2019-05-17 19:45:00	0
2019-05-17 20:00:00	0
2019-05-17 20:15:00	0
2019-05-17 20:30:00	0
2019-05-17 20:45:00	0
2019-05-17 21:00:00	0
2019-05-17 21:15:00	0
2019-05-17 21:30:00	0
2019-05-17 21:45:00	0
2019-05-17 22:00:00	0
2019-05-17 22:15:00	0
2019-05-17 22:30:00	0
2019-05-17 22:45:00	0
2019-05-17 23:00:00	0
2019-05-17 23:15:00	0
2019-05-17 23:30:00	0
2019-05-17 23:45:00	0
2019-05-18	0
2019-05-18 00:15:00	0
2019-05-18 00:30:00	0
2019-05-18 00:45:00	0
2019-05-18 01:00:00	0
2019-05-18 01:15:00	0
2019-05-18 01:30:00	0
2019-05-18 01:45:00	0
2019-05-18 02:00:00	0
2019-05-18 02:15:00	0
2019-05-18 02:30:00	0
2019-05-18 02:45:00	0
2019-05-18 03:00:00	0
2019-05-18 03:15:00	0
2019-05-18 03:30:00	0
2019-05-18 03:45:00	0
2019-05-18 04:00:00	0
2019-05-18 04:15:00	0
2019-05-18 04:30:00	0
2019-05-18 04:45:00	0
2019-05-18 05:00:00	0
2019-05-18 05:15:00	0
2019-05-18 05:30:00	0
2019-05-18 05:45:00	0
2019-05-18 06:00:00	0
2019-05-18 06:15:00	0
2019-05-18 06:30:00	8.40463
2019-05-18 06:45:00	29.577
2019-05-18 07:00:00	55.2421
2019-05-18 07:15:00	81.0465
2019-05-18 07:30:00	81.0995
2019-05-18 07:45:00	119.68
2019-05-18 08:00:00	118.099
2019-05-18 08:15:00	120.716
2019-05-18 08:30:00	120.217
2019-05-18 08:45:00	120.093
2019-05-18 09:00:00	116.339
2019-05-18 09:15:00	123.371
2019-05-18 09:30:00	119.653
2019-05-18 09:45:00	119.977
2019-05-18 10:00:00	121.671
2019-05-18 10:15:00	120.893
2019-05-18 10:30:00	122.454
2019-05-18 10:45:00	119.636
2019-05-18 11:00:00	118.975
2019-05-18 11:15:00	118.474
2019-05-18 11:30:00	118.868
2019-05-18 11:45:00	118.779
2019-05-18 12:00:00	119.934
2019-05-18 12:15:00	120.317
2019-05-18 12:30:00	119.38
2019-05-18 12:45:00	104.766
2019-05-18 13:00:00	118.788
2019-05-18 13:15:00	117.953
2019-05-18 13:30:00	117.046
2019-05-18 13:45:00	116.566
2019-05-18 14:00:00	121.764
2019-05-18 14:15:00	104.295
2019-05-18 14:30:00	110.423
2019-05-18 14:45:00	108.767
2019-05-18 15:00:00	114.659
2019-05-18 15:15:00	116.388
2019-05-18 15:30:00	107.043
2019-05-18 15:45:00	94.0338
2019-05-18 16:00:00	73.9083
2019-05-18 16:15:00	56.5891
2019-05-18 16:30:00	34.8386
2019-05-18 16:45:00	19.3313
2019-05-18 17:00:00	0
2019-05-18 17:15:00	0
2019-05-18 17:30:00	0
2019-05-18 17:45:00	0
2019-05-18 18:00:00	0
2019-05-18 18:15:00	0
2019-05-18 18:30:00	0
2019-05-18 18:45:00	0
2019-05-18 19:00:00	0
2019-05-18 19:15:00	0
2019-05-18 19:30:00	0
2019-05-18 19:45:00	0
2019-05-18 20:00:00	0
2019-05-18 20:15:00	0
2019-05-18 20:30:00	0
2019-05-18 20:45:00	0
2019-05-18 21:00:00	0
2019-05-18 21:15:00	0
2019-05-18 21:30:00	0
2019-05-18 21:45:00	0
2019-05-18 22:00:00	0
2019-05-18 22:15:00	0
2019-05-18 22:30:00	0
2019-05-18 22:45:00	0
2019-05-18 23:00:00	0
2019-05-18 23:15:00	0
2019-05-18 23:30:00	0
2019-05-18 23:45:00	0
2019-05-19	0
2019-05-19 00:15:00	0
2019-05-19 00:30:00	0
2019-05-19 00:45:00	0
2019-05-19 01:00:00	0
2019-05-19 01:15:00	0
2019-05-19 01:30:00	0
2019-05-19 01:45:00	0
2019-05-19 02:00:00	0
2019-05-19 02:15:00	0
2019-05-19 02:30:00	0
2019-05-19 02:45:00	0
2019-05-19 03:00:00	0
2019-05-19 03:15:00	0
2019-05-19 03:30:00	0
2019-05-19 03:45:00	0
2019-05-19 04:00:00	0
2019-05-19 04:15:00	0
2019-05-19 04:30:00	0
2019-05-19 04:45:00	0
2019-05-19 05:00:00	0
2019-05-19 05:15:00	0
2019-05-19 05:30:00	0
2019-05-19 05:45:00	0
2019-05-19 06:00:00	0
2019-05-19 06:15:00	0
2019-05-19 06:30:00	9.84589
2019-05-19 06:45:00	27.5552
2019-05-19 07:00:00	49.3535
2019-05-19 07:15:00	73.1317
2019-05-19 07:30:00	94.3761
2019-05-19 07:45:00	112.285
2019-05-19 08:00:00	117.929
2019-05-19 08:15:00	118.275
2019-05-19 08:30:00	120.177
2019-05-19 08:45:00	120.613
2019-05-19 09:00:00	121.933
2019-05-19 09:15:00	122.5
2019-05-19 09:30:00	122.022
2019-05-19 09:45:00	121.692
2019-05-19 10:00:00	121.28
2019-05-19 10:15:00	120.941
2019-05-19 10:30:00	120.12
2019-05-19 10:45:00	119.5
2019-05-19 11:00:00	119.38
2019-05-19 11:15:00	118.31
2019-05-19 11:30:00	118.129
2019-05-19 11:45:00	118.687
2019-05-19 12:00:00	118.752
2019-05-19 12:15:00	118.614
2019-05-19 12:30:00	118.318
2019-05-19 12:45:00	118.941
2019-05-19 13:00:00	119.37
2019-05-19 13:15:00	119.338
2019-05-19 13:30:00	120.011
2019-05-19 13:45:00	119.796
2019-05-19 14:00:00	120.915
2019-05-19 14:15:00	121.442
2019-05-19 14:30:00	120.213
2019-05-19 14:45:00	119.069
2019-05-19 15:00:00	116.897
2019-05-19 15:15:00	116.788
2019-05-19 15:30:00	111.569
2019-05-19 15:45:00	98.4734
2019-05-19 16:00:00	79.0688
2019-05-19 16:15:00	59.3503
2019-05-19 16:30:00	37.9604
2019-05-19 16:45:00	18.3671
2019-05-19 17:00:00	0
2019-05-19 17:15:00	0
2019-05-19 17:30:00	0
2019-05-19 17:45:00	0
2019-05-19 18:00:00	0
2019-05-19 18:15:00	0
2019-05-19 18:30:00	0
2019-05-19 18:45:00	0
2019-05-19 19:00:00	0
2019-05-19 19:15:00	0
2019-05-19 19:30:00	0
2019-05-19 19:45:00	0
2019-05-19 20:00:00	0
2019-05-19 20:15:00	0
2019-05-19 20:30:00	0
2019-05-19 20:45:00	0
2019-05-19 21:00:00	0
2019-05-19 21:15:00	0
2019-05-19 21:30:00	0
2019-05-19 21:45:00	0
2019-05-19 22:00:00	0
2019-05-19 22:15:00	0
2019-05-19 22:30:00	0
2019-05-19 22:45:00	0
2019-05-19 23:00:00	0
2019-05-19 23:15:00	0
2019-05-19 23:30:00	0
2019-05-19 23:45:00	0
2019-05-20	0
2019-05-20 00:15:00	0
2019-05-20 00:30:00	0
2019-05-20 00:45:00	0
2019-05-20 01:00:00	0
2019-05-20 01:15:00	0
2019-05-20 01:30:00	0
2019-05-20 01:45:00	0
2019-05-20 02:00:00	0
2019-05-20 02:15:00	0
2019-05-20 02:30:00	0
2019-05-20 02:45:00	0
2019-05-20 03:00:00	0
2019-05-20 03:15:00	0
2019-05-20 03:30:00	0
2019-05-20 03:45:00	0
2019-05-20 04:00:00	0
2019-05-20 04:15:00	0
2019-05-20 04:30:00	0
2019-05-20 04:45:00	0
2019-05-20 05:00:00	0
2019-05-20 05:15:00	0
2019-05-20 05:30:00	0
2019-05-20 05:45:00	0
2019-05-20 06:00:00	0
2019-05-20 06:15:00	0
2019-05-20 06:30:00	7.28656
2019-05-20 06:45:00	22.7922
2019-05-20 07:00:00	42.5108
2019-05-20 07:15:00	67.939
2019-05-20 07:30:00	88.5157
2019-05-20 07:45:00	106.319
2019-05-20 08:00:00	111.921
2019-05-20 08:15:00	115.462
2019-05-20 08:30:00	116.198
2019-05-20 08:45:00	117.083
2019-05-20 09:00:00	119.842
2019-05-20 09:15:00	120.419
2019-05-20 09:30:00	120.467
2019-05-20 09:45:00	121.302
2019-05-20 10:00:00	119.692
2019-05-20 10:15:00	119.592
2019-05-20 10:30:00	118.048
2019-05-20 10:45:00	120.206
2019-05-20 11:00:00	116.925
2019-05-20 11:15:00	119.904
2019-05-20 11:30:00	119.924
2019-05-20 11:45:00	119.594
2019-05-20 12:00:00	118.75
2019-05-20 12:15:00	118.561
2019-05-20 12:30:00	119.774
2019-05-20 12:45:00	119.035
2019-05-20 13:00:00	118.121
2019-05-20 13:15:00	114.853
2019-05-20 13:30:00	105.397
2019-05-20 13:45:00	122.58
2019-05-20 14:00:00	107.775
2019-05-20 14:15:00	120.262
2019-05-20 14:30:00	115.709
2019-05-20 14:45:00	86.853
2019-05-20 15:00:00	114.441
2019-05-20 15:15:00	112.925
2019-05-20 15:30:00	110.578
2019-05-20 15:45:00	90.1624
2019-05-20 16:00:00	67.1901
2019-05-20 16:15:00	48.4629
2019-05-20 16:30:00	27.2923
2019-05-20 16:45:00	17.0484
2019-05-20 17:00:00	0
2019-05-20 17:15:00	0
2019-05-20 17:30:00	0
2019-05-20 17:45:00	0
2019-05-20 18:00:00	0
2019-05-20 18:15:00	0
2019-05-20 18:30:00	0
2019-05-20 18:45:00	0
2019-05-20 19:00:00	0
2019-05-20 19:15:00	0
2019-05-20 19:30:00	0
2019-05-20 19:45:00	0
2019-05-20 20:00:00	0
2019-05-20 20:15:00	0
2019-05-20 20:30:00	0
2019-05-20 20:45:00	0
2019-05-20 21:00:00	0
2019-05-20 21:15:00	0
2019-05-20 21:30:00	0
2019-05-20 21:45:00	0
2019-05-20 22:00:00	0
2019-05-20 22:15:00	0
2019-05-20 22:30:00	0
2019-05-20 22:45:00	0
2019-05-20 23:00:00	0
2019-05-20 23:15:00	0
2019-05-20 23:30:00	0
2019-05-20 23:45:00	0
2019-05-21	0
2019-05-21 00:15:00	0
2019-05-21 00:30:00	0
2019-05-21 00:45:00	0
2019-05-21 01:00:00	0
2019-05-21 01:15:00	0
2019-05-21 01:30:00	0
2019-05-21 01:45:00	0
2019-05-21 02:00:00	0
2019-05-21 02:15:00	0
2019-05-21 02:30:00	0
2019-05-21 02:45:00	0
2019-05-21 03:00:00	0
2019-05-21 03:15:00	0
2019-05-21 03:30:00	0
2019-05-21 03:45:00	0
2019-05-21 04:00:00	0
2019-05-21 04:15:00	0
2019-05-21 04:30:00	0
2019-05-21 04:45:00	0
2019-05-21 05:00:00	0
2019-05-21 05:15:00	0
2019-05-21 05:30:00	0
2019-05-21 05:45:00	0
2019-05-21 06:00:00	0
2019-05-21 06:15:00	0
2019-05-21 06:30:00	2.4229
2019-05-21 06:45:00	18.452
2019-05-21 07:00:00	42.269
2019-05-21 07:15:00	74.6182
2019-05-21 07:30:00	85.9945
2019-05-21 07:45:00	98.7152
2019-05-21 08:00:00	108.896
2019-05-21 08:15:00	105.07
2019-05-21 08:30:00	107.158
2019-05-21 08:45:00	119.183
2019-05-21 09:00:00	118.956
2019-05-21 09:15:00	120.198
2019-05-21 09:30:00	116.347
2019-05-21 09:45:00	116.977
2019-05-21 10:00:00	116.909
2019-05-21 10:15:00	119.046
2019-05-21 10:30:00	87.0119
2019-05-21 10:45:00	91.9071
2019-05-21 11:00:00	124.751
2019-05-21 11:15:00	102.224
2019-05-21 11:30:00	77.4725
2019-05-21 11:45:00	85.4323
2019-05-21 12:00:00	118.592
2019-05-21 12:15:00	97.9597
2019-05-21 12:30:00	121.724
2019-05-21 12:45:00	116.02
2019-05-21 13:00:00	111.479
2019-05-21 13:15:00	123.354
2019-05-21 13:30:00	120.266
2019-05-21 13:45:00	125.742
2019-05-21 14:00:00	93.5177
2019-05-21 14:15:00	63.059
2019-05-21 14:30:00	130.122
2019-05-21 14:45:00	42.5146
2019-05-21 15:00:00	63.2583
2019-05-21 15:15:00	115.303
2019-05-21 15:30:00	37.5273
2019-05-21 15:45:00	93.1508
2019-05-21 16:00:00	71.2195
2019-05-21 16:15:00	56.6965
2019-05-21 16:30:00	31.9424
2019-05-21 16:45:00	19.2179
2019-05-21 17:00:00	0
2019-05-21 17:15:00	0
2019-05-21 17:30:00	0
2019-05-21 17:45:00	0
2019-05-21 18:00:00	0
2019-05-21 18:15:00	0
2019-05-21 18:30:00	0
2019-05-21 18:45:00	0
2019-05-21 19:00:00	0
2019-05-21 19:15:00	0
2019-05-21 19:30:00	0
2019-05-21 19:45:00	0
2019-05-21 20:00:00	0
2019-05-21 20:15:00	0
2019-05-21 20:30:00	0
2019-05-21 20:45:00	0
2019-05-21 21:00:00	0
2019-05-21 21:15:00	0
2019-05-21 21:30:00	0
2019-05-21 21:45:00	0
2019-05-21 22:00:00	0
2019-05-21 22:15:00	0
2019-05-21 22:30:00	0
2019-05-21 22:45:00	0
2019-05-21 23:00:00	0
2019-05-21 23:15:00	0
2019-05-21 23:30:00	0
2019-05-21 23:45:00	0
2019-05-22	0
2019-05-22 00:15:00	0
2019-05-22 00:30:00	0
2019-05-22 00:45:00	0
2019-05-22 01:00:00	0
2019-05-22 01:15:00	0
2019-05-22 01:30:00	0
2019-05-22 01:45:00	0
2019-05-22 02:00:00	0
2019-05-22 02:15:00	0
2019-05-22 02:30:00	0
2019-05-22 02:45:00	0
2019-05-22 03:00:00	0
2019-05-22 03:15:00	0
2019-05-22 03:30:00	0
2019-05-22 03:45:00	0
2019-05-22 04:00:00	0
2019-05-22 04:15:00	0
2019-05-22 04:30:00	0
2019-05-22 04:45:00	0
2019-05-22 05:00:00	0
2019-05-22 05:15:00	0
2019-05-22 05:30:00	0
2019-05-22 05:45:00	0
2019-05-22 06:00:00	0
2019-05-22 06:15:00	0
2019-05-22 06:30:00	5.87346
2019-05-22 06:45:00	25.2222
2019-05-22 07:00:00	47.6166
2019-05-22 07:15:00	70.8253
2019-05-22 07:30:00	91.2157
2019-05-22 07:45:00	108.547
2019-05-22 08:00:00	114.856
2019-05-22 08:15:00	115.291
2019-05-22 08:30:00	116.663
2019-05-22 08:45:00	118.17
2019-05-22 09:00:00	116.975
2019-05-22 09:15:00	117.272
2019-05-22 09:30:00	117.992
2019-05-22 09:45:00	117.805
2019-05-22 10:00:00	117.557
2019-05-22 10:15:00	117.802
2019-05-22 10:30:00	117.162
2019-05-22 10:45:00	116.552
2019-05-22 11:00:00	116.468
2019-05-22 11:15:00	116.565
2019-05-22 11:30:00	117.149
2019-05-22 11:45:00	118.106
2019-05-22 12:00:00	118.812
2019-05-22 12:15:00	118.367
2019-05-22 12:30:00	118.024
2019-05-22 12:45:00	118.776
2019-05-22 13:00:00	119.02
2019-05-22 13:15:00	119.866
2019-05-22 13:30:00	119.803
2019-05-22 13:45:00	119.247
2019-05-22 14:00:00	119.808
2019-05-22 14:15:00	118.83
2019-05-22 14:30:00	119.445
2019-05-22 14:45:00	118.656
2019-05-22 15:00:00	116.015
2019-05-22 15:15:00	69.0105
2019-05-22 15:30:00	66.6698
2019-05-22 15:45:00	96.0831
2019-05-22 16:00:00	35.1188
2019-05-22 16:15:00	35.0844
2019-05-22 16:30:00	20.3011
2019-05-22 16:45:00	18.0494
2019-05-22 17:00:00	0
2019-05-22 17:15:00	0
2019-05-22 17:30:00	0
2019-05-22 17:45:00	0
2019-05-22 18:00:00	0
2019-05-22 18:15:00	0
2019-05-22 18:30:00	0
2019-05-22 18:45:00	0
2019-05-22 19:00:00	0
2019-05-22 19:15:00	0
2019-05-22 19:30:00	0
2019-05-22 19:45:00	0
2019-05-22 20:00:00	0
2019-05-22 20:15:00	0
2019-05-22 20:30:00	0
2019-05-22 20:45:00	0
2019-05-22 21:00:00	0
2019-05-22 21:15:00	0
2019-05-22 21:30:00	0
2019-05-22 21:45:00	0
2019-05-22 22:00:00	0
2019-05-22 22:15:00	0
2019-05-22 22:30:00	0
2019-05-22 22:45:00	0
2019-05-22 23:00:00	0
2019-05-22 23:15:00	0
2019-05-22 23:30:00	0
2019-05-22 23:45:00	0
2019-05-23	0
2019-05-23 00:15:00	0
2019-05-23 00:30:00	0
2019-05-23 00:45:00	0
2019-05-23 01:00:00	0
2019-05-23 01:15:00	0
2019-05-23 01:30:00	0
2019-05-23 01:45:00	0
2019-05-23 02:00:00	0
2019-05-23 02:15:00	0
2019-05-23 02:30:00	0
2019-05-23 02:45:00	0
2019-05-23 03:00:00	0
2019-05-23 03:15:00	0
2019-05-23 03:30:00	0
2019-05-23 03:45:00	0
2019-05-23 04:00:00	0
2019-05-23 04:15:00	0
2019-05-23 04:30:00	0
2019-05-23 04:45:00	0
2019-05-23 05:00:00	0
2019-05-23 05:15:00	0
2019-05-23 05:30:00	0
2019-05-23 05:45:00	0
2019-05-23 06:00:00	0
2019-05-23 06:15:00	0
2019-05-23 06:30:00	0
2019-05-23 06:45:00	11.128
2019-05-23 07:00:00	19.3213
2019-05-23 07:15:00	28.9499
2019-05-23 07:30:00	38.252
2019-05-23 07:45:00	47.8236
2019-05-23 08:00:00	56.4064
2019-05-23 08:15:00	64.1469
2019-05-23 08:30:00	71.8993
2019-05-23 08:45:00	78.8859
2019-05-23 09:00:00	84.9513
2019-05-23 09:15:00	90.7329
2019-05-23 09:30:00	96.2623
2019-05-23 09:45:00	100.744
2019-05-23 10:00:00	116.23
2019-05-23 10:15:00	115.689
2019-05-23 10:30:00	115.302
2019-05-23 10:45:00	114.821
2019-05-23 11:00:00	114.584
2019-05-23 11:15:00	113.692
2019-05-23 11:30:00	114.261
2019-05-23 11:45:00	114.543
2019-05-23 12:00:00	114.562
2019-05-23 12:15:00	115.061
2019-05-23 12:30:00	115.661
2019-05-23 12:45:00	117.139
2019-05-23 13:00:00	117.975
2019-05-23 13:15:00	118.223
2019-05-23 13:30:00	119.696
2019-05-23 13:45:00	120.344
2019-05-23 14:00:00	119.962
2019-05-23 14:15:00	118.946
2019-05-23 14:30:00	118.321
2019-05-23 14:45:00	118.201
2019-05-23 15:00:00	116.492
2019-05-23 15:15:00	114.094
2019-05-23 15:30:00	97.9407
2019-05-23 15:45:00	95.3416
2019-05-23 16:00:00	76.2001
2019-05-23 16:15:00	56.0515
2019-05-23 16:30:00	35.4203
2019-05-23 16:45:00	16.4271
2019-05-23 17:00:00	0
2019-05-23 17:15:00	0
2019-05-23 17:30:00	0
2019-05-23 17:45:00	0
2019-05-23 18:00:00	0
2019-05-23 18:15:00	0
2019-05-23 18:30:00	0
2019-05-23 18:45:00	0
2019-05-23 19:00:00	0
2019-05-23 19:15:00	0
2019-05-23 19:30:00	0
2019-05-23 19:45:00	0
2019-05-23 20:00:00	0
2019-05-23 20:15:00	0
2019-05-23 20:30:00	0
2019-05-23 20:45:00	0
2019-05-23 21:00:00	0
2019-05-23 21:15:00	0
2019-05-23 21:30:00	0
2019-05-23 21:45:00	0
2019-05-23 22:00:00	0
2019-05-23 22:15:00	0
2019-05-23 22:30:00	0
2019-05-23 22:45:00	0
2019-05-23 23:00:00	0
2019-05-23 23:15:00	0
2019-05-23 23:30:00	0
2019-05-23 23:45:00	0
2019-05-24	0
2019-05-24 00:15:00	0
2019-05-24 00:30:00	0
2019-05-24 00:45:00	0
2019-05-24 01:00:00	0
2019-05-24 01:15:00	0
2019-05-24 01:30:00	0
2019-05-24 01:45:00	0
2019-05-24 02:00:00	0
2019-05-24 02:15:00	0
2019-05-24 02:30:00	0
2019-05-24 02:45:00	0
2019-05-24 03:00:00	0
2019-05-24 03:15:00	0
2019-05-24 03:30:00	0
2019-05-24 03:45:00	0
2019-05-24 04:00:00	0
2019-05-24 04:15:00	0
2019-05-24 04:30:00	0
2019-05-24 04:45:00	2.11075
2019-05-24 05:00:00	8.99883
2019-05-24 05:15:00	15.8869
2019-05-24 05:30:00	22.775
2019-05-24 05:45:00	29.6631
2019-05-24 06:00:00	36.5512
2019-05-24 06:15:00	43.4392
2019-05-24 06:30:00	50.3273
2019-05-24 06:45:00	57.2154
2019-05-24 07:00:00	64.1035
2019-05-24 07:15:00	70.9916
2019-05-24 07:30:00	77.8797
2019-05-24 07:45:00	84.7677
2019-05-24 08:00:00	91.6558
2019-05-24 08:15:00	98.5439
2019-05-24 08:30:00	105.432
2019-05-24 08:45:00	112.32
2019-05-24 09:00:00	115.309
2019-05-24 09:15:00	114.879
2019-05-24 09:30:00	116.29
2019-05-24 09:45:00	115.91
2019-05-24 10:00:00	115.077
2019-05-24 10:15:00	115.914
2019-05-24 10:30:00	115.355
2019-05-24 10:45:00	115.936
2019-05-24 11:00:00	115.683
2019-05-24 11:15:00	117.128
2019-05-24 11:30:00	116.863
2019-05-24 11:45:00	115.55
2019-05-24 12:00:00	117.233
2019-05-24 12:15:00	118.121
2019-05-24 12:30:00	118.943
2019-05-24 12:45:00	119.674
2019-05-24 13:00:00	119.346
2019-05-24 13:15:00	120.162
2019-05-24 13:30:00	120.241
2019-05-24 13:45:00	120.747
2019-05-24 14:00:00	120.654
2019-05-24 14:15:00	121.47
2019-05-24 14:30:00	120.387
2019-05-24 14:45:00	120.557
2019-05-24 15:00:00	120.258
2019-05-24 15:15:00	118.084
2019-05-24 15:30:00	112.633
2019-05-24 15:45:00	96.6108
2019-05-24 16:00:00	76.6187
2019-05-24 16:15:00	57.3801
2019-05-24 16:30:00	36.2679
2019-05-24 16:45:00	16.7616
2019-05-24 17:00:00	0
2019-05-24 17:15:00	0
2019-05-24 17:30:00	0
2019-05-24 17:45:00	0
2019-05-24 18:00:00	0
2019-05-24 18:15:00	0
2019-05-24 18:30:00	0
2019-05-24 18:45:00	0
2019-05-24 19:00:00	0
2019-05-24 19:15:00	0
2019-05-24 19:30:00	0
2019-05-24 19:45:00	0
2019-05-24 20:00:00	0
2019-05-24 20:15:00	0
2019-05-24 20:30:00	0
2019-05-24 20:45:00	0
2019-05-24 21:00:00	0
2019-05-24 21:15:00	0
2019-05-24 21:30:00	0
2019-05-24 21:45:00	0
2019-05-24 22:00:00	0
2019-05-24 22:15:00	0
2019-05-24 22:30:00	0
2019-05-24 22:45:00	0
2019-05-24 23:00:00	0
2019-05-24 23:15:00	0
2019-05-24 23:30:00	0
2019-05-24 23:45:00	0
2019-05-25	0
2019-05-25 00:15:00	0
2019-05-25 00:30:00	0
2019-05-25 00:45:00	0
2019-05-25 01:00:00	0
2019-05-25 01:15:00	0
2019-05-25 01:30:00	0
2019-05-25 01:45:00	0
2019-05-25 02:00:00	0
2019-05-25 02:15:00	0
2019-05-25 02:30:00	0
2019-05-25 02:45:00	0
2019-05-25 03:00:00	0
2019-05-25 03:15:00	0
2019-05-25 03:30:00	0
2019-05-25 03:45:00	0
2019-05-25 04:00:00	0
2019-05-25 04:15:00	0
2019-05-25 04:30:00	0
2019-05-25 04:45:00	0
2019-05-25 05:00:00	0
2019-05-25 05:15:00	0
2019-05-25 05:30:00	0
2019-05-25 05:45:00	0
2019-05-25 06:00:00	0
2019-05-25 06:15:00	0
2019-05-25 06:30:00	4.8818
2019-05-25 06:45:00	23.1336
2019-05-25 07:00:00	46.0075
2019-05-25 07:15:00	69.1288
2019-05-25 07:30:00	90.1035
2019-05-25 07:45:00	107.98
2019-05-25 08:00:00	115.312
2019-05-25 08:15:00	116.056
2019-05-25 08:30:00	117.068
2019-05-25 08:45:00	118.336
2019-05-25 09:00:00	119.618
2019-05-25 09:15:00	118.735
2019-05-25 09:30:00	117.484
2019-05-25 09:45:00	116.437
2019-05-25 10:00:00	115.48
2019-05-25 10:15:00	115.542
2019-05-25 10:30:00	114.997
2019-05-25 10:45:00	115.149
2019-05-25 11:00:00	114.571
2019-05-25 11:15:00	114.346
2019-05-25 11:30:00	114.61
2019-05-25 11:45:00	114.485
2019-05-25 12:00:00	115.727
2019-05-25 12:15:00	116.608
2019-05-25 12:30:00	117.679
2019-05-25 12:45:00	117.413
2019-05-25 13:00:00	118.249
2019-05-25 13:15:00	119.022
2019-05-25 13:30:00	120.141
2019-05-25 13:45:00	119.899
2019-05-25 14:00:00	119.659
2019-05-25 14:15:00	120.865
2019-05-25 14:30:00	120.869
2019-05-25 14:45:00	120.35
2019-05-25 15:00:00	118.745
2019-05-25 15:15:00	116.516
2019-05-25 15:30:00	110.887
2019-05-25 15:45:00	95.143
2019-05-25 16:00:00	76.5895
2019-05-25 16:15:00	56.3727
2019-05-25 16:30:00	35.9379
2019-05-25 16:45:00	16.7272
2019-05-25 17:00:00	0
2019-05-25 17:15:00	0
2019-05-25 17:30:00	0
2019-05-25 17:45:00	0
2019-05-25 18:00:00	0
2019-05-25 18:15:00	0
2019-05-25 18:30:00	0
2019-05-25 18:45:00	0
2019-05-25 19:00:00	0
2019-05-25 19:15:00	0
2019-05-25 19:30:00	0
2019-05-25 19:45:00	0
2019-05-25 20:00:00	0
2019-05-25 20:15:00	0
2019-05-25 20:30:00	0
2019-05-25 20:45:00	0
2019-05-25 21:00:00	0
2019-05-25 21:15:00	0
2019-05-25 21:30:00	0
2019-05-25 21:45:00	0
2019-05-25 22:00:00	0
2019-05-25 22:15:00	0
2019-05-25 22:30:00	0
2019-05-25 22:45:00	0
2019-05-25 23:00:00	0
2019-05-25 23:15:00	0
2019-05-25 23:30:00	0
2019-05-25 23:45:00	0
2019-05-26	0
2019-05-26 00:15:00	0
2019-05-26 00:30:00	0
2019-05-26 00:45:00	0
2019-05-26 01:00:00	0
2019-05-26 01:15:00	0
2019-05-26 01:30:00	0
2019-05-26 01:45:00	0
2019-05-26 02:00:00	0
2019-05-26 02:15:00	0
2019-05-26 02:30:00	0
2019-05-26 02:45:00	0
2019-05-26 03:00:00	0
2019-05-26 03:15:00	0
2019-05-26 03:30:00	0
2019-05-26 03:45:00	0
2019-05-26 04:00:00	0
2019-05-26 04:15:00	0
2019-05-26 04:30:00	0
2019-05-26 04:45:00	0
2019-05-26 05:00:00	0
2019-05-26 05:15:00	0
2019-05-26 05:30:00	0
2019-05-26 05:45:00	0
2019-05-26 06:00:00	0
2019-05-26 06:15:00	0
2019-05-26 06:30:00	0
2019-05-26 06:45:00	7.85554
2019-05-26 07:00:00	36.2029
2019-05-26 07:15:00	60.719
2019-05-26 07:30:00	89.9778
2019-05-26 07:45:00	108.703
2019-05-26 08:00:00	115.031
2019-05-26 08:15:00	115.131
2019-05-26 08:30:00	116.073
2019-05-26 08:45:00	116.79
2019-05-26 09:00:00	118.925
2019-05-26 09:15:00	119.347
2019-05-26 09:30:00	117.028
2019-05-26 09:45:00	118.59
2019-05-26 10:00:00	118.407
2019-05-26 10:15:00	118.004
2019-05-26 10:30:00	117.348
2019-05-26 10:45:00	116.656
2019-05-26 11:00:00	116.347
2019-05-26 11:15:00	114.027
2019-05-26 11:30:00	115.997
2019-05-26 11:45:00	115.972
2019-05-26 12:00:00	115.18
2019-05-26 12:15:00	115.601
2019-05-26 12:30:00	114.889
2019-05-26 12:45:00	114.39
2019-05-26 13:00:00	116.038
2019-05-26 13:15:00	116.243
2019-05-26 13:30:00	118.168
2019-05-26 13:45:00	118.157
2019-05-26 14:00:00	109.553
2019-05-26 14:15:00	103.536
2019-05-26 14:30:00	112.838
2019-05-26 14:45:00	116.516
2019-05-26 15:00:00	114.781
2019-05-26 15:15:00	113.049
2019-05-26 15:30:00	106
2019-05-26 15:45:00	93.5967
2019-05-26 16:00:00	73.8855
2019-05-26 16:15:00	53.738
2019-05-26 16:30:00	33.1541
2019-05-26 16:45:00	15.2244
2019-05-26 17:00:00	0
2019-05-26 17:15:00	0
2019-05-26 17:30:00	0
2019-05-26 17:45:00	0
2019-05-26 18:00:00	0
2019-05-26 18:15:00	0
2019-05-26 18:30:00	0
2019-05-26 18:45:00	0
2019-05-26 19:00:00	0
2019-05-26 19:15:00	0
2019-05-26 19:30:00	0
2019-05-26 19:45:00	0
2019-05-26 20:00:00	0
2019-05-26 20:15:00	0
2019-05-26 20:30:00	0
2019-05-26 20:45:00	0
2019-05-26 21:00:00	0
2019-05-26 21:15:00	0
2019-05-26 21:30:00	0
2019-05-26 21:45:00	0
2019-05-26 22:00:00	0
2019-05-26 22:15:00	0
2019-05-26 22:30:00	0
2019-05-26 22:45:00	0
2019-05-26 23:00:00	0
2019-05-26 23:15:00	0
2019-05-26 23:30:00	0
2019-05-26 23:45:00	0
2019-05-27	0
2019-05-27 00:15:00	0
2019-05-27 00:30:00	0
2019-05-27 00:45:00	0
2019-05-27 01:00:00	0
2019-05-27 01:15:00	0
2019-05-27 01:30:00	0
2019-05-27 01:45:00	0
2019-05-27 02:00:00	0
2019-05-27 02:15:00	0
2019-05-27 02:30:00	0
2019-05-27 02:45:00	0
2019-05-27 03:00:00	0
2019-05-27 03:15:00	0
2019-05-27 03:30:00	0
2019-05-27 03:45:00	0
2019-05-27 04:00:00	0
2019-05-27 04:15:00	0
2019-05-27 04:30:00	0
2019-05-27 04:45:00	0
2019-05-27 05:00:00	0
2019-05-27 05:15:00	0
2019-05-27 05:30:00	0
2019-05-27 05:45:00	0
2019-05-27 06:00:00	0
2019-05-27 06:15:00	0
2019-05-27 06:30:00	0
2019-05-27 06:45:00	16.5396
2019-05-27 07:00:00	47.3023
2019-05-27 07:15:00	69.3754
2019-05-27 07:30:00	72.6744
2019-05-27 07:45:00	92.5826
2019-05-27 08:00:00	110.722
2019-05-27 08:15:00	109.105
2019-05-27 08:30:00	110.859
2019-05-27 08:45:00	110.678
2019-05-27 09:00:00	115.313
2019-05-27 09:15:00	118.8
2019-05-27 09:30:00	117.685
2019-05-27 09:45:00	109.262
2019-05-27 10:00:00	115.037
2019-05-27 10:15:00	116.818
2019-05-27 10:30:00	117.18
2019-05-27 10:45:00	116.757
2019-05-27 11:00:00	114.14
2019-05-27 11:15:00	116.439
2019-05-27 11:30:00	108.693
2019-05-27 11:45:00	94.9113
2019-05-27 12:00:00	100.281
2019-05-27 12:15:00	85.8908
2019-05-27 12:30:00	110.608
2019-05-27 12:45:00	115.484
2019-05-27 13:00:00	116.201
2019-05-27 13:15:00	116.792
2019-05-27 13:30:00	117.513
2019-05-27 13:45:00	118.226
2019-05-27 14:00:00	119.422
2019-05-27 14:15:00	119.506
2019-05-27 14:30:00	118.649
2019-05-27 14:45:00	119.067
2019-05-27 15:00:00	106.434
2019-05-27 15:15:00	112.676
2019-05-27 15:30:00	105.216
2019-05-27 15:45:00	91.607
2019-05-27 16:00:00	69.5832
2019-05-27 16:15:00	52.723
2019-05-27 16:30:00	35.4802
2019-05-27 16:45:00	16.9867
2019-05-27 17:00:00	0
2019-05-27 17:15:00	0
2019-05-27 17:30:00	0
2019-05-27 17:45:00	0
2019-05-27 18:00:00	0
2019-05-27 18:15:00	0
2019-05-27 18:30:00	0
2019-05-27 18:45:00	0
2019-05-27 19:00:00	0
2019-05-27 19:15:00	0
2019-05-27 19:30:00	0
2019-05-27 19:45:00	0
2019-05-27 20:00:00	0
2019-05-27 20:15:00	0
2019-05-27 20:30:00	0
2019-05-27 20:45:00	0
2019-05-27 21:00:00	0
2019-05-27 21:15:00	0
2019-05-27 21:30:00	0
2019-05-27 21:45:00	0
2019-05-27 22:00:00	0
2019-05-27 22:15:00	0
2019-05-27 22:30:00	0
2019-05-27 22:45:00	0
2019-05-27 23:00:00	0
2019-05-27 23:15:00	0
2019-05-27 23:30:00	0
2019-05-27 23:45:00	0
2019-05-28	0
2019-05-28 00:15:00	0
2019-05-28 00:30:00	0
2019-05-28 00:45:00	0
2019-05-28 01:00:00	0
2019-05-28 01:15:00	0
2019-05-28 01:30:00	0
2019-05-28 01:45:00	0
2019-05-28 02:00:00	0
2019-05-28 02:15:00	0
2019-05-28 02:30:00	0
2019-05-28 02:45:00	0
2019-05-28 03:00:00	0
2019-05-28 03:15:00	0
2019-05-28 03:30:00	0
2019-05-28 03:45:00	0
2019-05-28 04:00:00	0
2019-05-28 04:15:00	0
2019-05-28 04:30:00	0
2019-05-28 04:45:00	0
2019-05-28 05:00:00	0
2019-05-28 05:15:00	0
2019-05-28 05:30:00	0
2019-05-28 05:45:00	0
2019-05-28 06:00:00	0
2019-05-28 06:15:00	0
2019-05-28 06:30:00	0
2019-05-28 06:45:00	17.2393
2019-05-28 07:00:00	34.6602
2019-05-28 07:15:00	59.7575
2019-05-28 07:30:00	90.1817
2019-05-28 07:45:00	108.242
2019-05-28 08:00:00	116.879
2019-05-28 08:15:00	117.08
2019-05-28 08:30:00	117.99
2019-05-28 08:45:00	117.662
2019-05-28 09:00:00	118.238
2019-05-28 09:15:00	118.049
2019-05-28 09:30:00	118.169
2019-05-28 09:45:00	118.148
2019-05-28 10:00:00	117.941
2019-05-28 10:15:00	117.148
2019-05-28 10:30:00	116.161
2019-05-28 10:45:00	115.081
2019-05-28 11:00:00	114.523
2019-05-28 11:15:00	114.278
2019-05-28 11:30:00	114.941
2019-05-28 11:45:00	115.904
2019-05-28 12:00:00	116.444
2019-05-28 12:15:00	117.309
2019-05-28 12:30:00	118.519
2019-05-28 12:45:00	119.816
2019-05-28 13:00:00	120.18
2019-05-28 13:15:00	120.445
2019-05-28 13:30:00	119.994
2019-05-28 13:45:00	120.914
2019-05-28 14:00:00	121.118
2019-05-28 14:15:00	120.326
2019-05-28 14:30:00	119.976
2019-05-28 14:45:00	119.288
2019-05-28 15:00:00	118.498
2019-05-28 15:15:00	116.796
2019-05-28 15:30:00	110.703
2019-05-28 15:45:00	95.3148
2019-05-28 16:00:00	75.99
2019-05-28 16:15:00	55.7702
2019-05-28 16:30:00	35.4485
2019-05-28 16:45:00	15.0339
2019-05-28 17:00:00	0
2019-05-28 17:15:00	0
2019-05-28 17:30:00	0
2019-05-28 17:45:00	0
2019-05-28 18:00:00	0
2019-05-28 18:15:00	0
2019-05-28 18:30:00	0
2019-05-28 18:45:00	0
2019-05-28 19:00:00	0
2019-05-28 19:15:00	0
2019-05-28 19:30:00	0
2019-05-28 19:45:00	0
2019-05-28 20:00:00	0
2019-05-28 20:15:00	0
2019-05-28 20:30:00	0
2019-05-28 20:45:00	0
2019-05-28 21:00:00	0
2019-05-28 21:15:00	0
2019-05-28 21:30:00	0
2019-05-28 21:45:00	0
2019-05-28 22:00:00	0
2019-05-28 22:15:00	0
2019-05-28 22:30:00	0
2019-05-28 22:45:00	0
2019-05-28 23:00:00	0
2019-05-28 23:15:00	0
2019-05-28 23:30:00	0
2019-05-28 23:45:00	0
2019-05-29	0
2019-05-29 00:15:00	0
2019-05-29 00:30:00	0
2019-05-29 00:45:00	0
2019-05-29 01:00:00	0
2019-05-29 01:15:00	0
2019-05-29 01:30:00	0
2019-05-29 01:45:00	0
2019-05-29 02:00:00	0
2019-05-29 02:15:00	0
2019-05-29 02:30:00	0
2019-05-29 02:45:00	0
2019-05-29 03:00:00	0
2019-05-29 03:15:00	0
2019-05-29 03:30:00	0
2019-05-29 03:45:00	0
2019-05-29 04:00:00	0
2019-05-29 04:15:00	0
2019-05-29 04:30:00	0
2019-05-29 04:45:00	0
2019-05-29 05:00:00	0
2019-05-29 05:15:00	0
2019-05-29 05:30:00	0
2019-05-29 05:45:00	0
2019-05-29 06:00:00	0
2019-05-29 06:15:00	0
2019-05-29 06:30:00	1.08223
2019-05-29 06:45:00	21.895
2019-05-29 07:00:00	40.1726
2019-05-29 07:15:00	67.2154
2019-05-29 07:30:00	80.2508
2019-05-29 07:45:00	100.026
2019-05-29 08:00:00	112.787
2019-05-29 08:15:00	103.982
2019-05-29 08:30:00	115.761
2019-05-29 08:45:00	115.844
2019-05-29 09:00:00	117.637
2019-05-29 09:15:00	116.678
2019-05-29 09:30:00	111.152
2019-05-29 09:45:00	115.966
2019-05-29 10:00:00	114.699
2019-05-29 10:15:00	111.269
2019-05-29 10:30:00	118.016
2019-05-29 10:45:00	116.728
2019-05-29 11:00:00	113.321
2019-05-29 11:15:00	114.85
2019-05-29 11:30:00	112.026
2019-05-29 11:45:00	113.824
2019-05-29 12:00:00	112.608
2019-05-29 12:15:00	114.627
2019-05-29 12:30:00	115.616
2019-05-29 12:45:00	117.079
2019-05-29 13:00:00	117
2019-05-29 13:15:00	117.391
2019-05-29 13:30:00	118.628
2019-05-29 13:45:00	116.237
2019-05-29 14:00:00	116.234
2019-05-29 14:15:00	116.968
2019-05-29 14:30:00	117
2019-05-29 14:45:00	117.319
2019-05-29 15:00:00	116.924
2019-05-29 15:15:00	115.697
2019-05-29 15:30:00	109.631
2019-05-29 15:45:00	94.2054
2019-05-29 16:00:00	75.1968
2019-05-29 16:15:00	51.0361
2019-05-29 16:30:00	33.8747
2019-05-29 16:45:00	15.7483
2019-05-29 17:00:00	0
2019-05-29 17:15:00	0
2019-05-29 17:30:00	0
2019-05-29 17:45:00	0
2019-05-29 18:00:00	0
2019-05-29 18:15:00	0
2019-05-29 18:30:00	0
2019-05-29 18:45:00	0
2019-05-29 19:00:00	0
2019-05-29 19:15:00	0
2019-05-29 19:30:00	0
[truncated: 91,922 more rows]

## Sheet: Hoja2
2021-12-14 17:00:00	IEC60870-5-104.chnRUBI50.1000.108.13.Value
2022-01-11 08:00:00	L-2037- Potencia Activa
Fecha	Potencia(MW)
2021-12-14 17:00:00	57.3955
2021-12-14 17:15:00	52.2942
2021-12-14 17:30:00	27.0538
2021-12-14 17:45:00	15.2539
2021-12-14 18:00:00	0
2021-12-14 18:15:00	0
2021-12-14 18:30:00	0
2021-12-14 18:45:00	0
2021-12-14 19:00:00	0
2021-12-14 19:15:00	0
2021-12-14 19:30:00	0
2021-12-14 19:45:00	0
2021-12-14 20:00:00	0
2021-12-14 20:15:00	0
2021-12-14 20:30:00	0
2021-12-14 20:45:00	0
2021-12-14 21:00:00	0
2021-12-14 21:15:00	0
2021-12-14 21:30:00	0
2021-12-14 21:45:00	0
2021-12-14 22:00:00	0
2021-12-14 22:15:00	0
2021-12-14 22:30:00	0
2021-12-14 22:45:00	0
2021-12-14 23:00:00	0
2021-12-14 23:15:00	0
2021-12-14 23:30:00	0
2021-12-14 23:45:00	0
2021-12-15	0
2021-12-15 00:15:00	0
2021-12-15 00:30:00	0
2021-12-15 00:45:00	0
2021-12-15 01:00:00	0
2021-12-15 01:15:00	0
2021-12-15 01:30:00	0
2021-12-15 01:45:00	0
2021-12-15 02:00:00	0
2021-12-15 02:15:00	0
2021-12-15 02:30:00	0
2021-12-15 02:45:00	0
2021-12-15 03:00:00	0
2021-12-15 03:15:00	0
2021-12-15 03:30:00	0
2021-12-15 03:45:00	0
2021-12-15 04:00:00	0
2021-12-15 04:15:00	0
2021-12-15 04:30:00	0
2021-12-15 04:45:00	0
2021-12-15 05:00:00	0
2021-12-15 05:15:00	0
2021-12-15 05:30:00	0
2021-12-15 05:45:00	16.909
2021-12-15 06:00:00	18.3858
2021-12-15 06:15:00	49.5034
2021-12-15 06:30:00	71.1365
2021-12-15 06:45:00	91.6984
2021-12-15 07:00:00	137.193
2021-12-15 07:15:00	106.228
2021-12-15 07:30:00	138.209
2021-12-15 07:45:00	144.577
2021-12-15 08:00:00	144.268
2021-12-15 08:15:00	151.55
2021-12-15 08:30:00	151.528
2021-12-15 08:45:00	151.258
2021-12-15 09:00:00	125.561
2021-12-15 09:15:00	151.537
2021-12-15 09:30:00	151.482
2021-12-15 09:45:00	151.456
2021-12-15 10:00:00	130.938
2021-12-15 10:15:00	151.34
2021-12-15 10:30:00	150.097
2021-12-15 10:45:00	147.195
2021-12-15 11:00:00	151.226
2021-12-15 11:15:00	151.772
2021-12-15 11:30:00	151.368
2021-12-15 11:45:00	151.624
2021-12-15 12:00:00	151.709
2021-12-15 12:15:00	151.443
2021-12-15 12:30:00	151.591
2021-12-15 12:45:00	149.341
2021-12-15 13:00:00	151.585
2021-12-15 13:15:00	151.442
2021-12-15 13:30:00	148.974
2021-12-15 13:45:00	130.193
2021-12-15 14:00:00	149.029
2021-12-15 14:15:00	151.779
2021-12-15 14:30:00	139.547
2021-12-15 14:45:00	151.183
2021-12-15 15:00:00	148.476
2021-12-15 15:15:00	149.843
2021-12-15 15:30:00	144.15
2021-12-15 15:45:00	132.659
2021-12-15 16:00:00	137.464
2021-12-15 16:15:00	131.316
2021-12-15 16:30:00	122.956
2021-12-15 16:45:00	101.647
2021-12-15 17:00:00	77.855
2021-12-15 17:15:00	54.7461
2021-12-15 17:30:00	30.0728
2021-12-15 17:45:00	11.9485
2021-12-15 18:00:00	0
2021-12-15 18:15:00	0
2021-12-15 18:30:00	0
2021-12-15 18:45:00	0
2021-12-15 19:00:00	0
2021-12-15 19:15:00	0
2021-12-15 19:30:00	0
2021-12-15 19:45:00	0
2021-12-15 20:00:00	0
2021-12-15 20:15:00	0
2021-12-15 20:30:00	0
2021-12-15 20:45:00	0
2021-12-15 21:00:00	0
2021-12-15 21:15:00	0
2021-12-15 21:30:00	0
2021-12-15 21:45:00	0
2021-12-15 22:00:00	0
2021-12-15 22:15:00	0
2021-12-15 22:30:00	0
2021-12-15 22:45:00	0
2021-12-15 23:00:00	0
2021-12-15 23:15:00	0
2021-12-15 23:30:00	0
2021-12-15 23:45:00	0
2021-12-16	0
2021-12-16 00:15:00	0
2021-12-16 00:30:00	0
2021-12-16 00:45:00	0
2021-12-16 01:00:00	0
2021-12-16 01:15:00	0
2021-12-16 01:30:00	0
2021-12-16 01:45:00	0
2021-12-16 02:00:00	0
2021-12-16 02:15:00	0
2021-12-16 02:30:00	0
2021-12-16 02:45:00	0
2021-12-16 03:00:00	0
2021-12-16 03:15:00	0
2021-12-16 03:30:00	0
2021-12-16 03:45:00	0
2021-12-16 04:00:00	0
2021-12-16 04:15:00	0
2021-12-16 04:30:00	0
2021-12-16 04:45:00	0
2021-12-16 05:00:00	0
2021-12-16 05:15:00	0
2021-12-16 05:30:00	0
2021-12-16 05:45:00	14.3058
2021-12-16 06:00:00	41.0386
2021-12-16 06:15:00	64.3151
2021-12-16 06:30:00	88.6231
2021-12-16 06:45:00	106.783
2021-12-16 07:00:00	129.234
2021-12-16 07:15:00	135.909
2021-12-16 07:30:00	136.457
2021-12-16 07:45:00	143.884
2021-12-16 08:00:00	142.904
2021-12-16 08:15:00	148.279
2021-12-16 08:30:00	150.857
2021-12-16 08:45:00	150.71
2021-12-16 09:00:00	144.311
2021-12-16 09:15:00	151.815
2021-12-16 09:30:00	148.656
2021-12-16 09:45:00	151.565
2021-12-16 10:00:00	151.371
2021-12-16 10:15:00	151.679
2021-12-16 10:30:00	151.237
2021-12-16 10:45:00	151.391
2021-12-16 11:00:00	151.676
2021-12-16 11:15:00	151.691
2021-12-16 11:30:00	151.617
2021-12-16 11:45:00	151.52
2021-12-16 12:00:00	151.673
2021-12-16 12:15:00	151.538
2021-12-16 12:30:00	151.418
2021-12-16 12:45:00	151.557
2021-12-16 13:00:00	151.632
2021-12-16 13:15:00	151.322
2021-12-16 13:30:00	151.508
2021-12-16 13:45:00	151.597
2021-12-16 14:00:00	151.334
2021-12-16 14:15:00	151.535
2021-12-16 14:30:00	151.281
2021-12-16 14:45:00	151.509
2021-12-16 15:00:00	151.468
2021-12-16 15:15:00	151.493
2021-12-16 15:30:00	144.754
2021-12-16 15:45:00	142.875
2021-12-16 16:00:00	136.796
2021-12-16 16:15:00	68.5452
2021-12-16 16:30:00	47.6491
2021-12-16 16:45:00	36.7448
2021-12-16 17:00:00	22.6907
2021-12-16 17:15:00	12.856
2021-12-16 17:30:00	10.5808
2021-12-16 17:45:00	0
2021-12-16 18:00:00	0
2021-12-16 18:15:00	0
2021-12-16 18:30:00	0
2021-12-16 18:45:00	0
2021-12-16 19:00:00	0
2021-12-16 19:15:00	0
2021-12-16 19:30:00	0
2021-12-16 19:45:00	0
2021-12-16 20:00:00	0
2021-12-16 20:15:00	0
2021-12-16 20:30:00	0
2021-12-16 20:45:00	0
2021-12-16 21:00:00	0
2021-12-16 21:15:00	0
2021-12-16 21:30:00	0
2021-12-16 21:45:00	0
2021-12-16 22:00:00	0
2021-12-16 22:15:00	0
2021-12-16 22:30:00	0
2021-12-16 22:45:00	0
2021-12-16 23:00:00	0
2021-12-16 23:15:00	0
2021-12-16 23:30:00	0
2021-12-16 23:45:00	0
2021-12-17	0
2021-12-17 00:15:00	0
2021-12-17 00:30:00	0
2021-12-17 00:45:00	0
2021-12-17 01:00:00	0
2021-12-17 01:15:00	0
2021-12-17 01:30:00	0
2021-12-17 01:45:00	0
2021-12-17 02:00:00	0
2021-12-17 02:15:00	0
2021-12-17 02:30:00	0
2021-12-17 02:45:00	0
2021-12-17 03:00:00	0
2021-12-17 03:15:00	0
2021-12-17 03:30:00	0
2021-12-17 03:45:00	0
2021-12-17 04:00:00	0
2021-12-17 04:15:00	0
2021-12-17 04:30:00	0
2021-12-17 04:45:00	0
2021-12-17 05:00:00	0
2021-12-17 05:15:00	0
2021-12-17 05:30:00	0
2021-12-17 05:45:00	0
2021-12-17 06:00:00	6.66449
2021-12-17 06:15:00	47.03
2021-12-17 06:30:00	84.848
2021-12-17 06:45:00	109.444
2021-12-17 07:00:00	120.16
2021-12-17 07:15:00	42.3586
2021-12-17 07:30:00	78.1947
2021-12-17 07:45:00	95.8054
2021-12-17 08:00:00	117.042
2021-12-17 08:15:00	119.374
2021-12-17 08:30:00	115.924
2021-12-17 08:45:00	100.174
2021-12-17 09:00:00	121.091
2021-12-17 09:15:00	120.186
2021-12-17 09:30:00	117.775
2021-12-17 09:45:00	136.417
2021-12-17 10:00:00	131.742
2021-12-17 10:15:00	117.959
2021-12-17 10:30:00	136.919
2021-12-17 10:45:00	150.805
2021-12-17 11:00:00	151.457
2021-12-17 11:15:00	151.445
2021-12-17 11:30:00	151.518
2021-12-17 11:45:00	151.179
2021-12-17 12:00:00	151.62
2021-12-17 12:15:00	151.462
2021-12-17 12:30:00	151.541
2021-12-17 12:45:00	151.417
2021-12-17 13:00:00	151.576
2021-12-17 13:15:00	151.185
2021-12-17 13:30:00	151.481
2021-12-17 13:45:00	151.294
2021-12-17 14:00:00	151.799
2021-12-17 14:15:00	151.462
2021-12-17 14:30:00	151.663
2021-12-17 14:45:00	150.37
2021-12-17 15:00:00	149.076
2021-12-17 15:15:00	146.819
2021-12-17 15:30:00	142.887
2021-12-17 15:45:00	137.257
2021-12-17 16:00:00	131.832
2021-12-17 16:15:00	125.861
2021-12-17 16:30:00	115.934
2021-12-17 16:45:00	95.3642
2021-12-17 17:00:00	72.3295
2021-12-17 17:15:00	50.0199
2021-12-17 17:30:00	28.752
2021-12-17 17:45:00	11.3575
2021-12-17 18:00:00	0
2021-12-17 18:15:00	0
2021-12-17 18:30:00	0
2021-12-17 18:45:00	0
2021-12-17 19:00:00	0
2021-12-17 19:15:00	0
2021-12-17 19:30:00	0
2021-12-17 19:45:00	0
2021-12-17 20:00:00	0
2021-12-17 20:15:00	0
2021-12-17 20:30:00	0
2021-12-17 20:45:00	0
2021-12-17 21:00:00	0
2021-12-17 21:15:00	0
2021-12-17 21:30:00	0
2021-12-17 21:45:00	0
2021-12-17 22:00:00	0
2021-12-17 22:15:00	0
2021-12-17 22:30:00	0
2021-12-17 22:45:00	0
2021-12-17 23:00:00	0
2021-12-17 23:15:00	0
2021-12-17 23:30:00	0
2021-12-17 23:45:00	0
2021-12-18	0
2021-12-18 00:15:00	0
2021-12-18 00:30:00	0
2021-12-18 00:45:00	0
2021-12-18 01:00:00	0
2021-12-18 01:15:00	0
2021-12-18 01:30:00	0
2021-12-18 01:45:00	0
2021-12-18 02:00:00	0
2021-12-18 02:15:00	0
2021-12-18 02:30:00	0
2021-12-18 02:45:00	0
2021-12-18 03:00:00	0
2021-12-18 03:15:00	0
2021-12-18 03:30:00	0
2021-12-18 03:45:00	0
2021-12-18 04:00:00	0
2021-12-18 04:15:00	0
2021-12-18 04:30:00	0
2021-12-18 04:45:00	0
2021-12-18 05:00:00	0
2021-12-18 05:15:00	0
2021-12-18 05:30:00	0
2021-12-18 05:45:00	0
2021-12-18 06:00:00	12.6781
2021-12-18 06:15:00	16.811
2021-12-18 06:30:00	28.6606
2021-12-18 06:45:00	64.7332
2021-12-18 07:00:00	84.1056
2021-12-18 07:15:00	139.765
2021-12-18 07:30:00	136.19
2021-12-18 07:45:00	150.264
2021-12-18 08:00:00	138.946
2021-12-18 08:15:00	147.373
2021-12-18 08:30:00	151.2
2021-12-18 08:45:00	127.855
2021-12-18 09:00:00	92.0851
2021-12-18 09:15:00	151.708
2021-12-18 09:30:00	151.349
2021-12-18 09:45:00	149.154
2021-12-18 10:00:00	150.776
2021-12-18 10:15:00	145.394
2021-12-18 10:30:00	151.964
2021-12-18 10:45:00	151.319
2021-12-18 11:00:00	151.429
2021-12-18 11:15:00	151.588
2021-12-18 11:30:00	151.468
2021-12-18 11:45:00	151.474
2021-12-18 12:00:00	151.533
2021-12-18 12:15:00	151.666
2021-12-18 12:30:00	151.362
2021-12-18 12:45:00	151.803
2021-12-18 13:00:00	151.346
2021-12-18 13:15:00	151.524
2021-12-18 13:30:00	151.725
2021-12-18 13:45:00	151.211
2021-12-18 14:00:00	151.672
2021-12-18 14:15:00	151.336
2021-12-18 14:30:00	150.178
2021-12-18 14:45:00	146.337
2021-12-18 15:00:00	138.718
2021-12-18 15:15:00	137.77
2021-12-18 15:30:00	142.871
2021-12-18 15:45:00	137.594
2021-12-18 16:00:00	110.253
2021-12-18 16:15:00	116.83
2021-12-18 16:30:00	118.107
2021-12-18 16:45:00	97.1103
2021-12-18 17:00:00	86.7039
2021-12-18 17:15:00	63.2998
2021-12-18 17:30:00	35.2984
2021-12-18 17:45:00	15.583
2021-12-18 18:00:00	0
2021-12-18 18:15:00	0
2021-12-18 18:30:00	0
2021-12-18 18:45:00	0
2021-12-18 19:00:00	0
2021-12-18 19:15:00	0
2021-12-18 19:30:00	0
2021-12-18 19:45:00	0
2021-12-18 20:00:00	0
2021-12-18 20:15:00	0
2021-12-18 20:30:00	0
2021-12-18 20:45:00	0
2021-12-18 21:00:00	0
2021-12-18 21:15:00	0
2021-12-18 21:30:00	0
2021-12-18 21:45:00	0
2021-12-18 22:00:00	0
2021-12-18 22:15:00	0
2021-12-18 22:30:00	0
2021-12-18 22:45:00	0
2021-12-18 23:00:00	0
2021-12-18 23:15:00	0
2021-12-18 23:30:00	0
2021-12-18 23:45:00	0
2021-12-19	0
2021-12-19 00:15:00	0
2021-12-19 00:30:00	0
2021-12-19 00:45:00	0
2021-12-19 01:00:00	0
2021-12-19 01:15:00	0
2021-12-19 01:30:00	0
2021-12-19 01:45:00	0
2021-12-19 02:00:00	0
2021-12-19 02:15:00	0
2021-12-19 02:30:00	0
2021-12-19 02:45:00	0
2021-12-19 03:00:00	0
2021-12-19 03:15:00	0
2021-12-19 03:30:00	0
2021-12-19 03:45:00	0
2021-12-19 04:00:00	0
2021-12-19 04:15:00	0
2021-12-19 04:30:00	0
2021-12-19 04:45:00	0
2021-12-19 05:00:00	0
2021-12-19 05:15:00	0
2021-12-19 05:30:00	0
2021-12-19 05:45:00	0
2021-12-19 06:00:00	14.7657
2021-12-19 06:15:00	24.6927
2021-12-19 06:30:00	40.6806
2021-12-19 06:45:00	49.5186
2021-12-19 07:00:00	97.5539
2021-12-19 07:15:00	130.93
2021-12-19 07:30:00	146.19
2021-12-19 07:45:00	146.333
2021-12-19 08:00:00	132.47
2021-12-19 08:15:00	144.471
2021-12-19 08:30:00	149.788
2021-12-19 08:45:00	125.919
2021-12-19 09:00:00	130.446
2021-12-19 09:15:00	131.554
2021-12-19 09:30:00	147.013
2021-12-19 09:45:00	151.458
2021-12-19 10:00:00	151.604
2021-12-19 10:15:00	151.225
2021-12-19 10:30:00	151.404
2021-12-19 10:45:00	150.534
2021-12-19 11:00:00	143.421
2021-12-19 11:15:00	151.297
2021-12-19 11:30:00	122.321
2021-12-19 11:45:00	142.464
2021-12-19 12:00:00	144.423
2021-12-19 12:15:00	133.606
2021-12-19 12:30:00	134.065
2021-12-19 12:45:00	146.888
2021-12-19 13:00:00	147.208
2021-12-19 13:15:00	151.557
2021-12-19 13:30:00	109.694
2021-12-19 13:45:00	120.014
2021-12-19 14:00:00	151.629
2021-12-19 14:15:00	143.846
2021-12-19 14:30:00	138.701
2021-12-19 14:45:00	147.66
2021-12-19 15:00:00	141.784
2021-12-19 15:15:00	141.697
2021-12-19 15:30:00	134.63
2021-12-19 15:45:00	128.98
2021-12-19 16:00:00	127.647
2021-12-19 16:15:00	125.21
2021-12-19 16:30:00	115.823
2021-12-19 16:45:00	71.8681
2021-12-19 17:00:00	55.7586
2021-12-19 17:15:00	51.689
2021-12-19 17:30:00	29.5915
2021-12-19 17:45:00	17.9145
2021-12-19 18:00:00	0
2021-12-19 18:15:00	0
2021-12-19 18:30:00	0
2021-12-19 18:45:00	0
2021-12-19 19:00:00	0
2021-12-19 19:15:00	0
2021-12-19 19:30:00	0
2021-12-19 19:45:00	0
2021-12-19 20:00:00	0
2021-12-19 20:15:00	0
2021-12-19 20:30:00	0
2021-12-19 20:45:00	0
2021-12-19 21:00:00	0
2021-12-19 21:15:00	0
2021-12-19 21:30:00	0
2021-12-19 21:45:00	0
2021-12-19 22:00:00	0
2021-12-19 22:15:00	0
2021-12-19 22:30:00	0
2021-12-19 22:45:00	0
2021-12-19 23:00:00	0
2021-12-19 23:15:00	0
2021-12-19 23:30:00	0
2021-12-19 23:45:00	0
2021-12-20	0
2021-12-20 00:15:00	0
2021-12-20 00:30:00	0
2021-12-20 00:45:00	0
2021-12-20 01:00:00	0
2021-12-20 01:15:00	0
2021-12-20 01:30:00	0
2021-12-20 01:45:00	0
2021-12-20 02:00:00	0
2021-12-20 02:15:00	0
2021-12-20 02:30:00	0
2021-12-20 02:45:00	0
2021-12-20 03:00:00	0
2021-12-20 03:15:00	0
2021-12-20 03:30:00	0
2021-12-20 03:45:00	0
2021-12-20 04:00:00	0
2021-12-20 04:15:00	0
2021-12-20 04:30:00	0
2021-12-20 04:45:00	0
2021-12-20 05:00:00	0
2021-12-20 05:15:00	0
2021-12-20 05:30:00	0
2021-12-20 05:45:00	0
2021-12-20 06:00:00	5.72069
2021-12-20 06:15:00	12.9287
2021-12-20 06:30:00	15.6069
2021-12-20 06:45:00	20.2871
2021-12-20 07:00:00	28.3039
2021-12-20 07:15:00	26.9278
2021-12-20 07:30:00	49.4861
2021-12-20 07:45:00	68.8016
2021-12-20 08:00:00	110.064
2021-12-20 08:15:00	122.225
2021-12-20 08:30:00	131.976
2021-12-20 08:45:00	137.332
2021-12-20 09:00:00	110.535
2021-12-20 09:15:00	89.486
2021-12-20 09:30:00	115.075
2021-12-20 09:45:00	145.972
2021-12-20 10:00:00	152.385
2021-12-20 10:15:00	147.357
2021-12-20 10:30:00	151.416
2021-12-20 10:45:00	151.279
2021-12-20 11:00:00	151.553
2021-12-20 11:15:00	151.514
2021-12-20 11:30:00	142.588
2021-12-20 11:45:00	151.258
2021-12-20 12:00:00	151.066
2021-12-20 12:15:00	151.73
2021-12-20 12:30:00	144.546
2021-12-20 12:45:00	150.996
2021-12-20 13:00:00	138.026
2021-12-20 13:15:00	135.61
2021-12-20 13:30:00	145.297
2021-12-20 13:45:00	102.979
2021-12-20 14:00:00	87.2414
2021-12-20 14:15:00	92.2561
2021-12-20 14:30:00	81.2695
2021-12-20 14:45:00	66.5805
2021-12-20 15:00:00	47.8712
2021-12-20 15:15:00	40.1897
2021-12-20 15:30:00	37.5111
2021-12-20 15:45:00	28.3863
2021-12-20 16:00:00	16.6227
2021-12-20 16:15:00	13.5396
2021-12-20 16:30:00	13.7022
2021-12-20 16:45:00	13.3878
2021-12-20 17:00:00	20.3307
2021-12-20 17:15:00	0
2021-12-20 17:30:00	0
2021-12-20 17:45:00	0
2021-12-20 18:00:00	0
2021-12-20 18:15:00	0
2021-12-20 18:30:00	0
2021-12-20 18:45:00	0
2021-12-20 19:00:00	0
2021-12-20 19:15:00	0
2021-12-20 19:30:00	0
2021-12-20 19:45:00	0
2021-12-20 20:00:00	0
2021-12-20 20:15:00	0
2021-12-20 20:30:00	0
2021-12-20 20:45:00	0
2021-12-20 21:00:00	0
2021-12-20 21:15:00	0
2021-12-20 21:30:00	0
2021-12-20 21:45:00	0
2021-12-20 22:00:00	0
2021-12-20 22:15:00	0
2021-12-20 22:30:00	0
2021-12-20 22:45:00	0
2021-12-20 23:00:00	0
2021-12-20 23:15:00	0
2021-12-20 23:30:00	0
2021-12-20 23:45:00	0
2021-12-21	0
2021-12-21 00:15:00	0
2021-12-21 00:30:00	0
2021-12-21 00:45:00	0
2021-12-21 01:00:00	0
2021-12-21 01:15:00	0
2021-12-21 01:30:00	0
2021-12-21 01:45:00	0
2021-12-21 02:00:00	0
2021-12-21 02:15:00	0
2021-12-21 02:30:00	0
2021-12-21 02:45:00	0
2021-12-21 03:00:00	0
2021-12-21 03:15:00	0
2021-12-21 03:30:00	0
2021-12-21 03:45:00	0
2021-12-21 04:00:00	0
2021-12-21 04:15:00	0
2021-12-21 04:30:00	0
2021-12-21 04:45:00	0
2021-12-21 05:00:00	0
2021-12-21 05:15:00	0
2021-12-21 05:30:00	0
2021-12-21 05:45:00	0
2021-12-21 06:00:00	0
2021-12-21 06:15:00	15.8299
2021-12-21 06:30:00	18.952
2021-12-21 06:45:00	19.6475
2021-12-21 07:00:00	16.2291
2021-12-21 07:15:00	26.0593
2021-12-21 07:30:00	36.6873
2021-12-21 07:45:00	67.2097
2021-12-21 08:00:00	54.824
2021-12-21 08:15:00	46.8422
2021-12-21 08:30:00	76.0307
2021-12-21 08:45:00	150.892
2021-12-21 09:00:00	84.9506
2021-12-21 09:15:00	97.7567
2021-12-21 09:30:00	78.4255
2021-12-21 09:45:00	103.614
2021-12-21 10:00:00	150.073
2021-12-21 10:15:00	121.429
2021-12-21 10:30:00	148.357
2021-12-21 10:45:00	122.934
2021-12-21 11:00:00	91.1392
2021-12-21 11:15:00	150.274
2021-12-21 11:30:00	151.426
2021-12-21 11:45:00	113.48
2021-12-21 12:00:00	127.96
2021-12-21 12:15:00	129.264
2021-12-21 12:30:00	112.364
2021-12-21 12:45:00	93.1068
2021-12-21 13:00:00	107.468
2021-12-21 13:15:00	107.56
2021-12-21 13:30:00	104.589
2021-12-21 13:45:00	129.472
2021-12-21 14:00:00	109.808
2021-12-21 14:15:00	150.616
2021-12-21 14:30:00	119.633
2021-12-21 14:45:00	127.755
2021-12-21 15:00:00	72.0813
2021-12-21 15:15:00	75.0023
2021-12-21 15:30:00	140.842
2021-12-21 15:45:00	129.117
2021-12-21 16:00:00	124.534
2021-12-21 16:15:00	120.85
2021-12-21 16:30:00	132.792
2021-12-21 16:45:00	113.145
2021-12-21 17:00:00	90.7733
2021-12-21 17:15:00	58.1178
2021-12-21 17:30:00	16.6835
2021-12-21 17:45:00	16.4039
2021-12-21 18:00:00	0
2021-12-21 18:15:00	0
2021-12-21 18:30:00	0
2021-12-21 18:45:00	0
2021-12-21 19:00:00	0
2021-12-21 19:15:00	0
2021-12-21 19:30:00	0
2021-12-21 19:45:00	0
2021-12-21 20:00:00	0
2021-12-21 20:15:00	0
2021-12-21 20:30:00	0
2021-12-21 20:45:00	0
2021-12-21 21:00:00	0
2021-12-21 21:15:00	0
2021-12-21 21:30:00	0
2021-12-21 21:45:00	0
2021-12-21 22:00:00	0
2021-12-21 22:15:00	0
2021-12-21 22:30:00	0
2021-12-21 22:45:00	0
2021-12-21 23:00:00	0
2021-12-21 23:15:00	0
2021-12-21 23:30:00	0
2021-12-21 23:45:00	0
2021-12-22	0
2021-12-22 00:15:00	0
2021-12-22 00:30:00	0
2021-12-22 00:45:00	0
2021-12-22 01:00:00	0
2021-12-22 01:15:00	0
2021-12-22 01:30:00	0
2021-12-22 01:45:00	0
2021-12-22 02:00:00	0
2021-12-22 02:15:00	0
2021-12-22 02:30:00	0
2021-12-22 02:45:00	0
2021-12-22 03:00:00	0
2021-12-22 03:15:00	0
2021-12-22 03:30:00	0
2021-12-22 03:45:00	0
2021-12-22 04:00:00	0
2021-12-22 04:15:00	0
2021-12-22 04:30:00	0
2021-12-22 04:45:00	0
2021-12-22 05:00:00	0
2021-12-22 05:15:00	0
2021-12-22 05:30:00	0
2021-12-22 05:45:00	0
2021-12-22 06:00:00	10.7956
2021-12-22 06:15:00	14.7759
2021-12-22 06:30:00	19.6879
2021-12-22 06:45:00	28.5491
2021-12-22 07:00:00	25.8215
2021-12-22 07:15:00	36.1077
2021-12-22 07:30:00	46.0331
2021-12-22 07:45:00	62.5922
2021-12-22 08:00:00	67.4648
2021-12-22 08:15:00	69.1257
2021-12-22 08:30:00	38.9994
2021-12-22 08:45:00	47.0177
2021-12-22 09:00:00	72.9879
2021-12-22 09:15:00	75.6668
2021-12-22 09:30:00	106.272
2021-12-22 09:45:00	122.681
2021-12-22 10:00:00	151.769
2021-12-22 10:15:00	151.561
2021-12-22 10:30:00	149.681
2021-12-22 10:45:00	104.068
2021-12-22 11:00:00	131.009
2021-12-22 11:15:00	111.897
2021-12-22 11:30:00	111.596
2021-12-22 11:45:00	92.295
2021-12-22 12:00:00	117.485
2021-12-22 12:15:00	120.508
2021-12-22 12:30:00	65.3556
2021-12-22 12:45:00	67.0028
2021-12-22 13:00:00	62.2367
2021-12-22 13:15:00	79.197
2021-12-22 13:30:00	101.272
2021-12-22 13:45:00	128.524
2021-12-22 14:00:00	140.198
2021-12-22 14:15:00	109.682
2021-12-22 14:30:00	90.3632
2021-12-22 14:45:00	95.7791
2021-12-22 15:00:00	150.149
2021-12-22 15:15:00	80.0111
2021-12-22 15:30:00	62.8982
2021-12-22 15:45:00	44.2072
2021-12-22 16:00:00	26.4629
2021-12-22 16:15:00	19.5091
2021-12-22 16:30:00	21.8224
2021-12-22 16:45:00	18.4588
2021-12-22 17:00:00	12.0513
2021-12-22 17:15:00	0
2021-12-22 17:30:00	0
2021-12-22 17:45:00	0
2021-12-22 18:00:00	0
2021-12-22 18:15:00	0
2021-12-22 18:30:00	0
2021-12-22 18:45:00	0
2021-12-22 19:00:00	0
2021-12-22 19:15:00	0
2021-12-22 19:30:00	0
2021-12-22 19:45:00	0
2021-12-22 20:00:00	0
2021-12-22 20:15:00	0
2021-12-22 20:30:00	0
2021-12-22 20:45:00	0
2021-12-22 21:00:00	0
2021-12-22 21:15:00	0
2021-12-22 21:30:00	0
2021-12-22 21:45:00	0
2021-12-22 22:00:00	0
2021-12-22 22:15:00	0
2021-12-22 22:30:00	0
2021-12-22 22:45:00	0
2021-12-22 23:00:00	0
2021-12-22 23:15:00	0
2021-12-22 23:30:00	0
2021-12-22 23:45:00	0
2021-12-23	0
2021-12-23 00:15:00	0
2021-12-23 00:30:00	0
2021-12-23 00:45:00	0
2021-12-23 01:00:00	0
2021-12-23 01:15:00	0
2021-12-23 01:30:00	0
2021-12-23 01:45:00	0
2021-12-23 02:00:00	0
2021-12-23 02:15:00	0
2021-12-23 02:30:00	0
2021-12-23 02:45:00	0
2021-12-23 03:00:00	0
2021-12-23 03:15:00	0
2021-12-23 03:30:00	0
2021-12-23 03:45:00	0
2021-12-23 04:00:00	0
2021-12-23 04:15:00	0
2021-12-23 04:30:00	0
2021-12-23 04:45:00	0
2021-12-23 05:00:00	0
2021-12-23 05:15:00	0
2021-12-23 05:30:00	0
2021-12-23 05:45:00	22.9813
2021-12-23 06:00:00	10.8503
2021-12-23 06:15:00	33.5686
2021-12-23 06:30:00	22.4189
2021-12-23 06:45:00	68.1902
2021-12-23 07:00:00	33.9285
2021-12-23 07:15:00	112.603
2021-12-23 07:30:00	141.094
2021-12-23 07:45:00	143.341
2021-12-23 08:00:00	145.173
2021-12-23 08:15:00	145.738
2021-12-23 08:30:00	147.316
2021-12-23 08:45:00	149.987
2021-12-23 09:00:00	150.315
2021-12-23 09:15:00	151.812
2021-12-23 09:30:00	151.404
2021-12-23 09:45:00	151.566
2021-12-23 10:00:00	151.059
2021-12-23 10:15:00	151.162
2021-12-23 10:30:00	151.457
2021-12-23 10:45:00	151.51
2021-12-23 11:00:00	140.961
2021-12-23 11:15:00	151.801
2021-12-23 11:30:00	151.443
2021-12-23 11:45:00	151.407
2021-12-23 12:00:00	151.415
2021-12-23 12:15:00	151.238
2021-12-23 12:30:00	149.952
2021-12-23 12:45:00	151.68
2021-12-23 13:00:00	152.011
2021-12-23 13:15:00	151.529
2021-12-23 13:30:00	151.633
2021-12-23 13:45:00	138.446
2021-12-23 14:00:00	125.592
2021-12-23 14:15:00	137.204
2021-12-23 14:30:00	146.616
2021-12-23 14:45:00	147.181
2021-12-23 15:00:00	50.363
2021-12-23 15:15:00	145.01
2021-12-23 15:30:00	140.429
2021-12-23 15:45:00	136.804
2021-12-23 16:00:00	129.548
2021-12-23 16:15:00	46.1306
2021-12-23 16:30:00	35.5168
2021-12-23 16:45:00	29.9531
2021-12-23 17:00:00	27.6273
2021-12-23 17:15:00	18.1215
2021-12-23 17:30:00	15.9779
2021-12-23 17:45:00	0
2021-12-23 18:00:00	0
2021-12-23 18:15:00	0
2021-12-23 18:30:00	0
2021-12-23 18:45:00	0
2021-12-23 19:00:00	0
2021-12-23 19:15:00	0
2021-12-23 19:30:00	0
2021-12-23 19:45:00	0
2021-12-23 20:00:00	0
2021-12-23 20:15:00	0
2021-12-23 20:30:00	0
2021-12-23 20:45:00	0
2021-12-23 21:00:00	0
2021-12-23 21:15:00	0
2021-12-23 21:30:00	0
2021-12-23 21:45:00	0
2021-12-23 22:00:00	0
2021-12-23 22:15:00	0
2021-12-23 22:30:00	0
2021-12-23 22:45:00	0
2021-12-23 23:00:00	0
2021-12-23 23:15:00	0
2021-12-23 23:30:00	0
2021-12-23 23:45:00	0
2021-12-24	0
2021-12-24 00:15:00	0
2021-12-24 00:30:00	0
2021-12-24 00:45:00	0
2021-12-24 01:00:00	0
2021-12-24 01:15:00	0
2021-12-24 01:30:00	0
2021-12-24 01:45:00	0
2021-12-24 02:00:00	0
2021-12-24 02:15:00	0
2021-12-24 02:30:00	0
2021-12-24 02:45:00	0
2021-12-24 03:00:00	0
2021-12-24 03:15:00	0
2021-12-24 03:30:00	0
2021-12-24 03:45:00	0
2021-12-24 04:00:00	0
2021-12-24 04:15:00	0
2021-12-24 04:30:00	0
2021-12-24 04:45:00	0
2021-12-24 05:00:00	0
2021-12-24 05:15:00	0
2021-12-24 05:30:00	0
2021-12-24 05:45:00	10.7848
2021-12-24 06:00:00	24.1558
2021-12-24 06:15:00	29.3648
2021-12-24 06:30:00	36.9784
2021-12-24 06:45:00	56.6267
2021-12-24 07:00:00	79.5484
2021-12-24 07:15:00	50.4508
2021-12-24 07:30:00	36.7041
2021-12-24 07:45:00	66.9741
2021-12-24 08:00:00	81.2375
2021-12-24 08:15:00	104.209
2021-12-24 08:30:00	108.85
2021-12-24 08:45:00	89.0214
2021-12-24 09:00:00	63.3174
2021-12-24 09:15:00	68.5854
2021-12-24 09:30:00	94.5208
2021-12-24 09:45:00	101.331
2021-12-24 10:00:00	119.901
2021-12-24 10:15:00	106.524
2021-12-24 10:30:00	97.4663
2021-12-24 10:45:00	86.9057
2021-12-24 11:00:00	85.961
2021-12-24 11:15:00	85.9701
2021-12-24 11:30:00	86.6685
2021-12-24 11:45:00	84.562
2021-12-24 12:00:00	88.9471
2021-12-24 12:15:00	100.803
2021-12-24 12:30:00	114.567
2021-12-24 12:45:00	87.4637
2021-12-24 13:00:00	142.161
2021-12-24 13:15:00	89.743
2021-12-24 13:30:00	127.08
2021-12-24 13:45:00	131.107
2021-12-24 14:00:00	84.1357
2021-12-24 14:15:00	138.951
2021-12-24 14:30:00	131.771
2021-12-24 14:45:00	90.3324
2021-12-24 15:00:00	51.6969
2021-12-24 15:15:00	115.114
2021-12-24 15:30:00	90.6141
2021-12-24 15:45:00	78.2228
2021-12-24 16:00:00	65.8315
2021-12-24 16:15:00	53.4402
2021-12-24 16:30:00	41.0489
2021-12-24 16:45:00	28.6575
2021-12-24 17:00:00	17.0321
2021-12-24 17:15:00	11.3195
2021-12-24 17:30:00	0
2021-12-24 17:45:00	0
2021-12-24 18:00:00	0
2021-12-24 18:15:00	0
2021-12-24 18:30:00	0
2021-12-24 18:45:00	0
2021-12-24 19:00:00	0
2021-12-24 19:15:00	0
2021-12-24 19:30:00	0
2021-12-24 19:45:00	0
2021-12-24 20:00:00	0
2021-12-24 20:15:00	0
2021-12-24 20:30:00	0
2021-12-24 20:45:00	0
2021-12-24 21:00:00	0
2021-12-24 21:15:00	0
2021-12-24 21:30:00	0
2021-12-24 21:45:00	0
2021-12-24 22:00:00	0
2021-12-24 22:15:00	0
2021-12-24 22:30:00	0
2021-12-24 22:45:00	0
2021-12-24 23:00:00	0
2021-12-24 23:15:00	0
2021-12-24 23:30:00	0
2021-12-24 23:45:00	0
2021-12-25	0
2021-12-25 00:15:00	0
2021-12-25 00:30:00	0
2021-12-25 00:45:00	0
2021-12-25 01:00:00	0
2021-12-25 01:15:00	0
2021-12-25 01:30:00	0
2021-12-25 01:45:00	0
2021-12-25 02:00:00	0
2021-12-25 02:15:00	0
2021-12-25 02:30:00	0
2021-12-25 02:45:00	0
2021-12-25 03:00:00	0
2021-12-25 03:15:00	0
2021-12-25 03:30:00	0
2021-12-25 03:45:00	0
2021-12-25 04:00:00	0
2021-12-25 04:15:00	0
2021-12-25 04:30:00	0
2021-12-25 04:45:00	0
2021-12-25 05:00:00	0
2021-12-25 05:15:00	0
2021-12-25 05:30:00	0
2021-12-25 05:45:00	0
2021-12-25 06:00:00	0
2021-12-25 06:15:00	14.0765
2021-12-25 06:30:00	21.6117
2021-12-25 06:45:00	35.5181
2021-12-25 07:00:00	31.0127
2021-12-25 07:15:00	46.698
2021-12-25 07:30:00	64.5299
2021-12-25 07:45:00	144.489
2021-12-25 08:00:00	104.207
2021-12-25 08:15:00	144.82
2021-12-25 08:30:00	147.581
2021-12-25 08:45:00	149.23
2021-12-25 09:00:00	148.884
2021-12-25 09:15:00	148.394
2021-12-25 09:30:00	148.643
2021-12-25 09:45:00	149.453
2021-12-25 10:00:00	149.696
2021-12-25 10:15:00	150.377
2021-12-25 10:30:00	151.457
2021-12-25 10:45:00	150.651
2021-12-25 11:00:00	122.45
2021-12-25 11:15:00	108.444
2021-12-25 11:30:00	145.022
2021-12-25 11:45:00	151.096
2021-12-25 12:00:00	151.266
2021-12-25 12:15:00	138.9
2021-12-25 12:30:00	151.126
2021-12-25 12:45:00	151.459
2021-12-25 13:00:00	151.047
2021-12-25 13:15:00	147.584
2021-12-25 13:30:00	106.91
2021-12-25 13:45:00	130.089
2021-12-25 14:00:00	97.6638
2021-12-25 14:15:00	71.7003
2021-12-25 14:30:00	105.694
2021-12-25 14:45:00	72.0599
2021-12-25 15:00:00	149.834
2021-12-25 15:15:00	102.721
2021-12-25 15:30:00	141.448
2021-12-25 15:45:00	85.8944
2021-12-25 16:00:00	135.219
2021-12-25 16:15:00	121.643
2021-12-25 16:30:00	131.677
2021-12-25 16:45:00	100.495
2021-12-25 17:00:00	68.6699
2021-12-25 17:15:00	31.0788
2021-12-25 17:30:00	15.1676
2021-12-25 17:45:00	15.5023
2021-12-25 18:00:00	8.34722
2021-12-25 18:15:00	0
2021-12-25 18:30:00	0
2021-12-25 18:45:00	0
2021-12-25 19:00:00	0
2021-12-25 19:15:00	0
2021-12-25 19:30:00	0
2021-12-25 19:45:00	0
2021-12-25 20:00:00	0
2021-12-25 20:15:00	0
2021-12-25 20:30:00	0
2021-12-25 20:45:00	0
2021-12-25 21:00:00	0
2021-12-25 21:15:00	0
2021-12-25 21:30:00	0
2021-12-25 21:45:00	0
2021-12-25 22:00:00	0
2021-12-25 22:15:00	0
2021-12-25 22:30:00	0
2021-12-25 22:45:00	0
2021-12-25 23:00:00	0
2021-12-25 23:15:00	0
2021-12-25 23:30:00	0
2021-12-25 23:45:00	0
2021-12-26	0
2021-12-26 00:15:00	0
2021-12-26 00:30:00	0
2021-12-26 00:45:00	0
2021-12-26 01:00:00	0
2021-12-26 01:15:00	0
2021-12-26 01:30:00	0
2021-12-26 01:45:00	0
2021-12-26 02:00:00	0
2021-12-26 02:15:00	0
2021-12-26 02:30:00	0
2021-12-26 02:45:00	0
2021-12-26 03:00:00	0
2021-12-26 03:15:00	0
2021-12-26 03:30:00	0
2021-12-26 03:45:00	0
2021-12-26 04:00:00	0
2021-12-26 04:15:00	0
2021-12-26 04:30:00	0
2021-12-26 04:45:00	0
2021-12-26 05:00:00	0
2021-12-26 05:15:00	0
2021-12-26 05:30:00	0
2021-12-26 05:45:00	0
2021-12-26 06:00:00	33.2799
2021-12-26 06:15:00	20.243
2021-12-26 06:30:00	80.9182
2021-12-26 06:45:00	99.7097
2021-12-26 07:00:00	102.767
2021-12-26 07:15:00	143.674
2021-12-26 07:30:00	64.8156
2021-12-26 07:45:00	57.9317
2021-12-26 08:00:00	57.1166
2021-12-26 08:15:00	62.9728
2021-12-26 08:30:00	74.4049
2021-12-26 08:45:00	93.0417
2021-12-26 09:00:00	118.645
2021-12-26 09:15:00	147.021
2021-12-26 09:30:00	133.226
2021-12-26 09:45:00	110.25
2021-12-26 10:00:00	115.536
2021-12-26 10:15:00	146.359
2021-12-26 10:30:00	146.684
2021-12-26 10:45:00	149.08
2021-12-26 11:00:00	145.738
2021-12-26 11:15:00	143.903
2021-12-26 11:30:00	142.608
2021-12-26 11:45:00	121.849
2021-12-26 12:00:00	116.331
2021-12-26 12:15:00	148.708
2021-12-26 12:30:00	151.451
2021-12-26 12:45:00	151.763
2021-12-26 13:00:00	150.388
2021-12-26 13:15:00	151.084
2021-12-26 13:30:00	151.234
2021-12-26 13:45:00	151.648
2021-12-26 14:00:00	151.45
2021-12-26 14:15:00	151.578
2021-12-26 14:30:00	150.43
2021-12-26 14:45:00	148.895
2021-12-26 15:00:00	146.439
2021-12-26 15:15:00	143.248
2021-12-26 15:30:00	138.82
2021-12-26 15:45:00	133.304
2021-12-26 16:00:00	130.877
2021-12-26 16:15:00	127.822
2021-12-26 16:30:00	118.401
2021-12-26 16:45:00	100.283
2021-12-26 17:00:00	79.8042
2021-12-26 17:15:00	56.963
2021-12-26 17:30:00	34.3577
2021-12-26 17:45:00	17.1358
2021-12-26 18:00:00	0
2021-12-26 18:15:00	0
2021-12-26 18:30:00	0
2021-12-26 18:45:00	0
2021-12-26 19:00:00	0
2021-12-26 19:15:00	0
2021-12-26 19:30:00	0
2021-12-26 19:45:00	0
2021-12-26 20:00:00	0
2021-12-26 20:15:00	0
2021-12-26 20:30:00	0
2021-12-26 20:45:00	0
2021-12-26 21:00:00	0
2021-12-26 21:15:00	0
2021-12-26 21:30:00	0
2021-12-26 21:45:00	0
2021-12-26 22:00:00	0
2021-12-26 22:15:00	0
2021-12-26 22:30:00	0
2021-12-26 22:45:00	0
2021-12-26 23:00:00	0
2021-12-26 23:15:00	0
2021-12-26 23:30:00	0
2021-12-26 23:45:00	0
2021-12-27	0
2021-12-27 00:15:00	0
2021-12-27 00:30:00	0
2021-12-27 00:45:00	0
2021-12-27 01:00:00	0
2021-12-27 01:15:00	0
2021-12-27 01:30:00	0
2021-12-27 01:45:00	0
2021-12-27 02:00:00	0
2021-12-27 02:15:00	0
2021-12-27 02:30:00	0
2021-12-27 02:45:00	0
2021-12-27 03:00:00	0
2021-12-27 03:15:00	0
2021-12-27 03:30:00	0
2021-12-27 03:45:00	0
2021-12-27 04:00:00	0
2021-12-27 04:15:00	0
2021-12-27 04:30:00	0
2021-12-27 04:45:00	0
2021-12-27 05:00:00	0
2021-12-27 05:15:00	0
2021-12-27 05:30:00	0
2021-12-27 05:45:00	14.7365
2021-12-27 06:00:00	33.5604
2021-12-27 06:15:00	55.3109
2021-12-27 06:30:00	79.2869
2021-12-27 06:45:00	101.599
2021-12-27 07:00:00	124.317
2021-12-27 07:15:00	131.985
2021-12-27 07:30:00	134.842
2021-12-27 07:45:00	137.669
2021-12-27 08:00:00	139.968
2021-12-27 08:15:00	140.664
2021-12-27 08:30:00	144.543
2021-12-27 08:45:00	147.345
2021-12-27 09:00:00	149.13
2021-12-27 09:15:00	150.467
2021-12-27 09:30:00	150.505
2021-12-27 09:45:00	151.046
2021-12-27 10:00:00	150.301
2021-12-27 10:15:00	150.894
2021-12-27 10:30:00	151.905
2021-12-27 10:45:00	151.212
2021-12-27 11:00:00	151.157
2021-12-27 11:15:00	151.468
2021-12-27 11:30:00	151.718
2021-12-27 11:45:00	151.509
2021-12-27 12:00:00	151.529
2021-12-27 12:15:00	151.516
2021-12-27 12:30:00	149.774
2021-12-27 12:45:00	151.401
2021-12-27 13:00:00	151.693
2021-12-27 13:15:00	151.354
2021-12-27 13:30:00	151.123
2021-12-27 13:45:00	151.81
2021-12-27 14:00:00	149.613
2021-12-27 14:15:00	149.299
2021-12-27 14:30:00	147.07
2021-12-27 14:45:00	146.222
2021-12-27 15:00:00	145.053
2021-12-27 15:15:00	143.304
2021-12-27 15:30:00	140.256
2021-12-27 15:45:00	135.574
2021-12-27 16:00:00	130.862
2021-12-27 16:15:00	128.316
2021-12-27 16:30:00	122.598
2021-12-27 16:45:00	106.014
2021-12-27 17:00:00	83.4936
2021-12-27 17:15:00	60.7998
2021-12-27 17:30:00	37.6421
2021-12-27 17:45:00	17.6216
2021-12-27 18:00:00	0
2021-12-27 18:15:00	0
2021-12-27 18:30:00	0
2021-12-27 18:45:00	0
2021-12-27 19:00:00	0
2021-12-27 19:15:00	0
2021-12-27 19:30:00	0
2021-12-27 19:45:00	0
2021-12-27 20:00:00	0
2021-12-27 20:15:00	0
2021-12-27 20:30:00	0
2021-12-27 20:45:00	0
2021-12-27 21:00:00	0
2021-12-27 21:15:00	0
2021-12-27 21:30:00	0
2021-12-27 21:45:00	0
2021-12-27 22:00:00	0
2021-12-27 22:15:00	0
2021-12-27 22:30:00	0
2021-12-27 22:45:00	0
2021-12-27 23:00:00	0
2021-12-27 23:15:00	0
2021-12-27 23:30:00	0
2021-12-27 23:45:00	0
2021-12-28	0
2021-12-28 00:15:00	0
2021-12-28 00:30:00	0
2021-12-28 00:45:00	0
2021-12-28 01:00:00	0
2021-12-28 01:15:00	0
2021-12-28 01:30:00	0
2021-12-28 01:45:00	0
2021-12-28 02:00:00	0
2021-12-28 02:15:00	0
2021-12-28 02:30:00	0
2021-12-28 02:45:00	0
2021-12-28 03:00:00	0
2021-12-28 03:15:00	0
2021-12-28 03:30:00	0
2021-12-28 03:45:00	0
2021-12-28 04:00:00	0
2021-12-28 04:15:00	0
2021-12-28 04:30:00	0
2021-12-28 04:45:00	0
2021-12-28 05:00:00	0
2021-12-28 05:15:00	0
2021-12-28 05:30:00	0
2021-12-28 05:45:00	1.8831
2021-12-28 06:00:00	14.4325
2021-12-28 06:15:00	13.9814
2021-12-28 06:30:00	16.9455
2021-12-28 06:45:00	35.0926
2021-12-28 07:00:00	92.0663
2021-12-28 07:15:00	134.478
2021-12-28 07:30:00	137.076
2021-12-28 07:45:00	138.767
2021-12-28 08:00:00	140.469
2021-12-28 08:15:00	140.441
2021-12-28 08:30:00	146.397
2021-12-28 08:45:00	136.566
2021-12-28 09:00:00	151.75
2021-12-28 09:15:00	150.729
2021-12-28 09:30:00	137.495
2021-12-28 09:45:00	151.983
2021-12-28 10:00:00	151.049
2021-12-28 10:15:00	151.414
2021-12-28 10:30:00	151.716
2021-12-28 10:45:00	147.758
2021-12-28 11:00:00	133.371
2021-12-28 11:15:00	144.145
2021-12-28 11:30:00	140.442
2021-12-28 11:45:00	126.283
2021-12-28 12:00:00	116.842
2021-12-28 12:15:00	151.841
2021-12-28 12:30:00	145.649
2021-12-28 12:45:00	110.24
2021-12-28 13:00:00	136.889
2021-12-28 13:15:00	150.166
2021-12-28 13:30:00	151.526
2021-12-28 13:45:00	150.995
2021-12-28 14:00:00	151.033
2021-12-28 14:15:00	149.628
2021-12-28 14:30:00	148.476
2021-12-28 14:45:00	147.647
2021-12-28 15:00:00	144.717
2021-12-28 15:15:00	142.151
2021-12-28 15:30:00	140.434
2021-12-28 15:45:00	137.558
2021-12-28 16:00:00	134.1
2021-12-28 16:15:00	129.819
2021-12-28 16:30:00	123.446
2021-12-28 16:45:00	109.525
2021-12-28 17:00:00	89.3357
2021-12-28 17:15:00	65.7726
2021-12-28 17:30:00	41.6792
2021-12-28 17:45:00	19.4708
2021-12-28 18:00:00	0
2021-12-28 18:15:00	0
2021-12-28 18:30:00	0
2021-12-28 18:45:00	0
2021-12-28 19:00:00	0
2021-12-28 19:15:00	0
2021-12-28 19:30:00	0
2021-12-28 19:45:00	0
2021-12-28 20:00:00	0
2021-12-28 20:15:00	0
2021-12-28 20:30:00	0
2021-12-28 20:45:00	0
2021-12-28 21:00:00	0
2021-12-28 21:15:00	0
2021-12-28 21:30:00	0
2021-12-28 21:45:00	0
2021-12-28 22:00:00	0
2021-12-28 22:15:00	0
2021-12-28 22:30:00	0
2021-12-28 22:45:00	0
2021-12-28 23:00:00	0
2021-12-28 23:15:00	0
2021-12-28 23:30:00	0
2021-12-28 23:45:00	0
2021-12-29	0
2021-12-29 00:15:00	0
2021-12-29 00:30:00	0
2021-12-29 00:45:00	0
2021-12-29 01:00:00	0
2021-12-29 01:15:00	0
2021-12-29 01:30:00	0
2021-12-29 01:45:00	0
2021-12-29 02:00:00	0
2021-12-29 02:15:00	0
2021-12-29 02:30:00	0
2021-12-29 02:45:00	0
2021-12-29 03:00:00	0
2021-12-29 03:15:00	0
2021-12-29 03:30:00	0
2021-12-29 03:45:00	0
2021-12-29 04:00:00	0
2021-12-29 04:15:00	0
2021-12-29 04:30:00	0
2021-12-29 04:45:00	0
2021-12-29 05:00:00	0
2021-12-29 05:15:00	0
2021-12-29 05:30:00	0
2021-12-29 05:45:00	0
2021-12-29 06:00:00	0
2021-12-29 06:15:00	0
2021-12-29 06:30:00	14.4287
2021-12-29 06:45:00	19.7634
2021-12-29 07:00:00	18.4205
2021-12-29 07:15:00	21.7611
2021-12-29 07:30:00	35.4446
2021-12-29 07:45:00	50.604
2021-12-29 08:00:00	70.6938
2021-12-29 08:15:00	103.838
2021-12-29 08:30:00	145.714
2021-12-29 08:45:00	146.991
2021-12-29 09:00:00	146.252
2021-12-29 09:15:00	147.021
2021-12-29 09:30:00	147.258
2021-12-29 09:45:00	147.647
2021-12-29 10:00:00	148.911
2021-12-29 10:15:00	149.083
2021-12-29 10:30:00	149.63
2021-12-29 10:45:00	150.068
2021-12-29 11:00:00	151.465
2021-12-29 11:15:00	151.29
2021-12-29 11:30:00	151.717
2021-12-29 11:45:00	151.536
2021-12-29 12:00:00	151.341
2021-12-29 12:15:00	151.583
2021-12-29 12:30:00	151.421
2021-12-29 12:45:00	151.672
2021-12-29 13:00:00	151.705
2021-12-29 13:15:00	151.335
2021-12-29 13:30:00	151.239
2021-12-29 13:45:00	151.538
2021-12-29 14:00:00	151.382
2021-12-29 14:15:00	150.277
2021-12-29 14:30:00	149.707
2021-12-29 14:45:00	147.54
2021-12-29 15:00:00	145.879
2021-12-29 15:15:00	144.555
2021-12-29 15:30:00	143.432
2021-12-29 15:45:00	143.455
2021-12-29 16:00:00	142.662
2021-12-29 16:15:00	33.8719
2021-12-29 16:30:00	30.8725
2021-12-29 16:45:00	52.5631
2021-12-29 17:00:00	28.5308
2021-12-29 17:15:00	29.308
2021-12-29 17:30:00	38.5936
2021-12-29 17:45:00	21.0739
2021-12-29 18:00:00	0
2021-12-29 18:15:00	0
2021-12-29 18:30:00	0
2021-12-29 18:45:00	0
2021-12-29 19:00:00	0
2021-12-29 19:15:00	0
2021-12-29 19:30:00	0
2021-12-29 19:45:00	0
2021-12-29 20:00:00	0
2021-12-29 20:15:00	0
2021-12-29 20:30:00	0
2021-12-29 20:45:00	0
2021-12-29 21:00:00	0
2021-12-29 21:15:00	0
2021-12-29 21:30:00	0
2021-12-29 21:45:00	0
2021-12-29 22:00:00	0
2021-12-29 22:15:00	0
2021-12-29 22:30:00	0
2021-12-29 22:45:00	0
2021-12-29 23:00:00	0
2021-12-29 23:15:00	0
2021-12-29 23:30:00	0
2021-12-29 23:45:00	0
2021-12-30	0
2021-12-30 00:15:00	0
2021-12-30 00:30:00	0
2021-12-30 00:45:00	0
2021-12-30 01:00:00	0
2021-12-30 01:15:00	0
2021-12-30 01:30:00	0
2021-12-30 01:45:00	0
2021-12-30 02:00:00	0
2021-12-30 02:15:00	0
2021-12-30 02:30:00	0
2021-12-30 02:45:00	0
2021-12-30 03:00:00	0
2021-12-30 03:15:00	0
2021-12-30 03:30:00	0
2021-12-30 03:45:00	0
2021-12-30 04:00:00	0
2021-12-30 04:15:00	0
2021-12-30 04:30:00	0
2021-12-30 04:45:00	0
2021-12-30 05:00:00	0
2021-12-30 05:15:00	0
2021-12-30 05:30:00	0
2021-12-30 05:45:00	0
2021-12-30 06:00:00	25.4286
2021-12-30 06:15:00	54.4789
2021-12-30 06:30:00	84.5284
2021-12-30 06:45:00	105.161
2021-12-30 07:00:00	127.209
2021-12-30 07:15:00	136.229
2021-12-30 07:30:00	138.632
2021-12-30 07:45:00	140.816
2021-12-30 08:00:00	143.328
2021-12-30 08:15:00	145.686
2021-12-30 08:30:00	147.666
2021-12-30 08:45:00	150.061
2021-12-30 09:00:00	151.44
2021-12-30 09:15:00	151.647
2021-12-30 09:30:00	151.657
2021-12-30 09:45:00	151.979
2021-12-30 10:00:00	151.718
2021-12-30 10:15:00	151.66
2021-12-30 10:30:00	151.624
2021-12-30 10:45:00	151.599
2021-12-30 11:00:00	151.525
2021-12-30 11:15:00	151.54
2021-12-30 11:30:00	151.945
2021-12-30 11:45:00	151.284
2021-12-30 12:00:00	151.634
2021-12-30 12:15:00	151.471
2021-12-30 12:30:00	151.327
2021-12-30 12:45:00	151.542
2021-12-30 13:00:00	151.306
2021-12-30 13:15:00	151.901
2021-12-30 13:30:00	151.49
2021-12-30 13:45:00	151.733
2021-12-30 14:00:00	151.759
2021-12-30 14:15:00	151.451
2021-12-30 14:30:00	151.267
2021-12-30 14:45:00	151.655
2021-12-30 15:00:00	148.823
2021-12-30 15:15:00	146.693
2021-12-30 15:30:00	113.34
2021-12-30 15:45:00	139.429
2021-12-30 16:00:00	134.591
2021-12-30 16:15:00	129.005
2021-12-30 16:30:00	120.718
2021-12-30 16:45:00	106.319
2021-12-30 17:00:00	83.6149
2021-12-30 17:15:00	61.94
2021-12-30 17:30:00	38.8835
2021-12-30 17:45:00	18.3984
2021-12-30 18:00:00	0
2021-12-30 18:15:00	0
2021-12-30 18:30:00	0
2021-12-30 18:45:00	0
2021-12-30 19:00:00	0
2021-12-30 19:15:00	0
2021-12-30 19:30:00	0
2021-12-30 19:45:00	0
2021-12-30 20:00:00	0
2021-12-30 20:15:00	0
2021-12-30 20:30:00	0
2021-12-30 20:45:00	0
2021-12-30 21:00:00	0
2021-12-30 21:15:00	0
2021-12-30 21:30:00	0
2021-12-30 21:45:00	0
2021-12-30 22:00:00	0
2021-12-30 22:15:00	0
2021-12-30 22:30:00	0
2021-12-30 22:45:00	0
2021-12-30 23:00:00	0
2021-12-30 23:15:00	0
2021-12-30 23:30:00	0
2021-12-30 23:45:00	0
2021-12-31	0
2021-12-31 00:15:00	0
2021-12-31 00:30:00	0
2021-12-31 00:45:00	0
2021-12-31 01:00:00	0
2021-12-31 01:15:00	0
2021-12-31 01:30:00	0
2021-12-31 01:45:00	0
2021-12-31 02:00:00	0
2021-12-31 02:15:00	0
2021-12-31 02:30:00	0
2021-12-31 02:45:00	0
2021-12-31 03:00:00	0
2021-12-31 03:15:00	0
2021-12-31 03:30:00	0
2021-12-31 03:45:00	0
2021-12-31 04:00:00	0
2021-12-31 04:15:00	0
2021-12-31 04:30:00	0
2021-12-31 04:45:00	0
2021-12-31 05:00:00	0
2021-12-31 05:15:00	0
2021-12-31 05:30:00	0
2021-12-31 05:45:00	12.5841
2021-12-31 06:00:00	31.5365
2021-12-31 06:15:00	55.6619
2021-12-31 06:30:00	78.6563
2021-12-31 06:45:00	101.076
2021-12-31 07:00:00	122.656
2021-12-31 07:15:00	131.479
2021-12-31 07:30:00	134.977
2021-12-31 07:45:00	138.898
2021-12-31 08:00:00	142.027
2021-12-31 08:15:00	143.293
2021-12-31 08:30:00	145.906
2021-12-31 08:45:00	147.387
2021-12-31 09:00:00	148.74
2021-12-31 09:15:00	148.163
2021-12-31 09:30:00	149.659
2021-12-31 09:45:00	150.387
2021-12-31 10:00:00	150.822
2021-12-31 10:15:00	151.808
2021-12-31 10:30:00	151.797
2021-12-31 10:45:00	152.022
2021-12-31 11:00:00	151.782
2021-12-31 11:15:00	151.84
2021-12-31 11:30:00	151.336
2021-12-31 11:45:00	151.288
2021-12-31 12:00:00	150.631
2021-12-31 12:15:00	149.632
2021-12-31 12:30:00	149.718
2021-12-31 12:45:00	149.699
2021-12-31 13:00:00	149.883
2021-12-31 13:15:00	150.534
2021-12-31 13:30:00	149.567
2021-12-31 13:45:00	149.218
2021-12-31 14:00:00	148.319
2021-12-31 14:15:00	148.705
2021-12-31 14:30:00	147.607
2021-12-31 14:45:00	148.336
2021-12-31 15:00:00	146.467
2021-12-31 15:15:00	144.655
2021-12-31 15:30:00	142.344
2021-12-31 15:45:00	139.295
2021-12-31 16:00:00	134.339
2021-12-31 16:15:00	129.414
2021-12-31 16:30:00	121.761
2021-12-31 16:45:00	105.652
2021-12-31 17:00:00	84.183
2021-12-31 17:15:00	62.2128
2021-12-31 17:30:00	39.4976
2021-12-31 17:45:00	19.0726
2021-12-31 18:00:00	0
2021-12-31 18:15:00	0
2021-12-31 18:30:00	0
2021-12-31 18:45:00	0
2021-12-31 19:00:00	0
2021-12-31 19:15:00	0
2021-12-31 19:30:00	0
2021-12-31 19:45:00	0
2021-12-31 20:00:00	0
2021-12-31 20:15:00	0
2021-12-31 20:30:00	0
2021-12-31 20:45:00	0
2021-12-31 21:00:00	0
2021-12-31 21:15:00	0
2021-12-31 21:30:00	0
2021-12-31 21:45:00	0
2021-12-31 22:00:00	0
2021-12-31 22:15:00	0
2021-12-31 22:30:00	0
2021-12-31 22:45:00	0
2021-12-31 23:00:00	0
2021-12-31 23:15:00	0
2021-12-31 23:30:00	0
2021-12-31 23:45:00	0
2022-01-01	0
2022-01-01 00:15:00	0
2022-01-01 00:30:00	0
2022-01-01 00:45:00	0
2022-01-01 01:00:00	0
2022-01-01 01:15:00	0
2022-01-01 01:30:00	0
2022-01-01 01:45:00	0
2022-01-01 02:00:00	0
2022-01-01 02:15:00	0
2022-01-01 02:30:00	0
2022-01-01 02:45:00	0
2022-01-01 03:00:00	0
2022-01-01 03:15:00	0
2022-01-01 03:30:00	0
2022-01-01 03:45:00	0
2022-01-01 04:00:00	0
2022-01-01 04:15:00	0
2022-01-01 04:30:00	0
2022-01-01 04:45:00	0
2022-01-01 05:00:00	0
2022-01-01 05:15:00	0
2022-01-01 05:30:00	0
2022-01-01 05:45:00	11.6682
2022-01-01 06:00:00	28.8294
2022-01-01 06:15:00	48.9017
2022-01-01 06:30:00	72.1806
2022-01-01 06:45:00	95.9105
2022-01-01 07:00:00	117.888
2022-01-01 07:15:00	128.495
2022-01-01 07:30:00	133.555
2022-01-01 07:45:00	137.218
2022-01-01 08:00:00	140.325
2022-01-01 08:15:00	142.755
2022-01-01 08:30:00	145.474
2022-01-01 08:45:00	146.989
2022-01-01 09:00:00	148.29
2022-01-01 09:15:00	149.398
2022-01-01 09:30:00	151.081
2022-01-01 09:45:00	151.404
2022-01-01 10:00:00	151.533
2022-01-01 10:15:00	151.587
2022-01-01 10:30:00	151.4
2022-01-01 10:45:00	151.472
2022-01-01 11:00:00	151.462
2022-01-01 11:15:00	151.637
2022-01-01 11:30:00	151.514
2022-01-01 11:45:00	151.201
2022-01-01 12:00:00	151.821
2022-01-01 12:15:00	151.667
2022-01-01 12:30:00	150.268
2022-01-01 12:45:00	150.046
2022-01-01 13:00:00	149.817
2022-01-01 13:15:00	148.755
2022-01-01 13:30:00	148.436
2022-01-01 13:45:00	148.279
2022-01-01 14:00:00	148.326
2022-01-01 14:15:00	148.193
2022-01-01 14:30:00	147.429
2022-01-01 14:45:00	146.072
2022-01-01 15:00:00	143.88
2022-01-01 15:15:00	142.367
2022-01-01 15:30:00	140.133
2022-01-01 15:45:00	137.204
2022-01-01 16:00:00	133.556
2022-01-01 16:15:00	128.78
2022-01-01 16:30:00	121.238
2022-01-01 16:45:00	107.641
2022-01-01 17:00:00	85.4461
2022-01-01 17:15:00	62.0298
2022-01-01 17:30:00	38.9228
2022-01-01 17:45:00	18.3558
2022-01-01 18:00:00	0
2022-01-01 18:15:00	0
2022-01-01 18:30:00	0
2022-01-01 18:45:00	0
2022-01-01 19:00:00	0
2022-01-01 19:15:00	0
2022-01-01 19:30:00	0
2022-01-01 19:45:00	0
2022-01-01 20:00:00	0
2022-01-01 20:15:00	0
2022-01-01 20:30:00	0
2022-01-01 20:45:00	0
2022-01-01 21:00:00	0
2022-01-01 21:15:00	0
2022-01-01 21:30:00	0
2022-01-01 21:45:00	0
2022-01-01 22:00:00	0
2022-01-01 22:15:00	0
2022-01-01 22:30:00	0
2022-01-01 22:45:00	0
2022-01-01 23:00:00	0
2022-01-01 23:15:00	0
2022-01-01 23:30:00	0
2022-01-01 23:45:00	0
2022-01-02	0
2022-01-02 00:15:00	0
2022-01-02 00:30:00	0
2022-01-02 00:45:00	0
2022-01-02 01:00:00	0
2022-01-02 01:15:00	0
2022-01-02 01:30:00	0
2022-01-02 01:45:00	0
2022-01-02 02:00:00	0
2022-01-02 02:15:00	0
2022-01-02 02:30:00	0
2022-01-02 02:45:00	0
2022-01-02 03:00:00	0
2022-01-02 03:15:00	0
2022-01-02 03:30:00	0
2022-01-02 03:45:00	0
2022-01-02 04:00:00	0
2022-01-02 04:15:00	0
2022-01-02 04:30:00	0
2022-01-02 04:45:00	0
2022-01-02 05:00:00	0
2022-01-02 05:15:00	0
2022-01-02 05:30:00	0
2022-01-02 05:45:00	12.2994
2022-01-02 06:00:00	30.3155
2022-01-02 06:15:00	52.0252
2022-01-02 06:30:00	76.0744
2022-01-02 06:45:00	99.2942
2022-01-02 07:00:00	120.745
2022-01-02 07:15:00	131.743
2022-01-02 07:30:00	135.862
2022-01-02 07:45:00	138.859
2022-01-02 08:00:00	141.644
2022-01-02 08:15:00	143.235
2022-01-02 08:30:00	144.936
2022-01-02 08:45:00	146.458
2022-01-02 09:00:00	148.211
2022-01-02 09:15:00	149.565
2022-01-02 09:30:00	150.6
2022-01-02 09:45:00	151.522
2022-01-02 10:00:00	151.198
2022-01-02 10:15:00	151.401
2022-01-02 10:30:00	151.57
2022-01-02 10:45:00	151.672
2022-01-02 11:00:00	151.487
2022-01-02 11:15:00	151.624
2022-01-02 11:30:00	151.792
2022-01-02 11:45:00	151.74
2022-01-02 12:00:00	151.735
2022-01-02 12:15:00	151.709
2022-01-02 12:30:00	151.539
2022-01-02 12:45:00	151.641
2022-01-02 13:00:00	151.581
2022-01-02 13:15:00	151.388
2022-01-02 13:30:00	151.487
2022-01-02 13:45:00	151.515
2022-01-02 14:00:00	151.168
2022-01-02 14:15:00	150.348
2022-01-02 14:30:00	148.062
2022-01-02 14:45:00	147.18
2022-01-02 15:00:00	146.874
2022-01-02 15:15:00	144.778
2022-01-02 15:30:00	143.101
2022-01-02 15:45:00	139.904
2022-01-02 16:00:00	137.2
2022-01-02 16:15:00	132.443
2022-01-02 16:30:00	126.066
2022-01-02 16:45:00	110.506
2022-01-02 17:00:00	87.3314
2022-01-02 17:15:00	63.1922
2022-01-02 17:30:00	40.4805
2022-01-02 17:45:00	20.1463
2022-01-02 18:00:00	0
2022-01-02 18:15:00	0
2022-01-02 18:30:00	0
2022-01-02 18:45:00	0
2022-01-02 19:00:00	0
2022-01-02 19:15:00	0
2022-01-02 19:30:00	0
2022-01-02 19:45:00	0
2022-01-02 20:00:00	0
2022-01-02 20:15:00	0
2022-01-02 20:30:00	0
2022-01-02 20:45:00	0
2022-01-02 21:00:00	0
2022-01-02 21:15:00	0
2022-01-02 21:30:00	0
2022-01-02 21:45:00	0
2022-01-02 22:00:00	0
2022-01-02 22:15:00	0
2022-01-02 22:30:00	0
2022-01-02 22:45:00	0
2022-01-02 23:00:00	0
2022-01-02 23:15:00	0
2022-01-02 23:30:00	0
2022-01-02 23:45:00	0
2022-01-03	0
2022-01-03 00:15:00	0
2022-01-03 00:30:00	0
2022-01-03 00:45:00	0
2022-01-03 01:00:00	0
2022-01-03 01:15:00	0
2022-01-03 01:30:00	0
2022-01-03 01:45:00	0
2022-01-03 02:00:00	0
2022-01-03 02:15:00	0
2022-01-03 02:30:00	0
2022-01-03 02:45:00	0
2022-01-03 03:00:00	0
2022-01-03 03:15:00	0
2022-01-03 03:30:00	0
2022-01-03 03:45:00	0
2022-01-03 04:00:00	0
2022-01-03 04:15:00	0
2022-01-03 04:30:00	0
2022-01-03 04:45:00	0
2022-01-03 05:00:00	0
2022-01-03 05:15:00	0
2022-01-03 05:30:00	0
2022-01-03 05:45:00	11.5158
2022-01-03 06:00:00	29.7698
2022-01-03 06:15:00	52.6855
2022-01-03 06:30:00	76.2
2022-01-03 06:45:00	98.7328
2022-01-03 07:00:00	120.586
2022-01-03 07:15:00	132.435
2022-01-03 07:30:00	136.759
2022-01-03 07:45:00	139.529
2022-01-03 08:00:00	142.806
2022-01-03 08:15:00	145.639
2022-01-03 08:30:00	147.818
2022-01-03 08:45:00	150.299
2022-01-03 09:00:00	151.337
2022-01-03 09:15:00	151.568
2022-01-03 09:30:00	151.638
2022-01-03 09:45:00	151.231
2022-01-03 10:00:00	151.721
2022-01-03 10:15:00	150.84
2022-01-03 10:30:00	150.685
2022-01-03 10:45:00	151.327
2022-01-03 11:00:00	151.508
2022-01-03 11:15:00	151.297
2022-01-03 11:30:00	151.375
2022-01-03 11:45:00	151.64
2022-01-03 12:00:00	148.36
2022-01-03 12:15:00	151.394
2022-01-03 12:30:00	151.069
2022-01-03 12:45:00	151.45
2022-01-03 13:00:00	149.236
2022-01-03 13:15:00	151.335
2022-01-03 13:30:00	151.594
2022-01-03 13:45:00	151.51
2022-01-03 14:00:00	151.209
2022-01-03 14:15:00	151.464
2022-01-03 14:30:00	151.017
2022-01-03 14:45:00	149.599
2022-01-03 15:00:00	145.817
2022-01-03 15:15:00	142.83
2022-01-03 15:30:00	139.776
2022-01-03 15:45:00	135.789
2022-01-03 16:00:00	131.035
2022-01-03 16:15:00	126.182
2022-01-03 16:30:00	118.126
2022-01-03 16:45:00	103.61
2022-01-03 17:00:00	81.9313
2022-01-03 17:15:00	60.5677
2022-01-03 17:30:00	39.5172
2022-01-03 17:45:00	20.037
2022-01-03 18:00:00	0
2022-01-03 18:15:00	0
2022-01-03 18:30:00	0
2022-01-03 18:45:00	0
2022-01-03 19:00:00	0
2022-01-03 19:15:00	0
2022-01-03 19:30:00	0
2022-01-03 19:45:00	0
2022-01-03 20:00:00	0
2022-01-03 20:15:00	0
2022-01-03 20:30:00	0
2022-01-03 20:45:00	0
2022-01-03 21:00:00	0
2022-01-03 21:15:00	0
2022-01-03 21:30:00	0
2022-01-03 21:45:00	0
2022-01-03 22:00:00	0
2022-01-03 22:15:00	0
2022-01-03 22:30:00	0
2022-01-03 22:45:00	0
2022-01-03 23:00:00	0
2022-01-03 23:15:00	0
2022-01-03 23:30:00	0
2022-01-03 23:45:00	0
2022-01-04	0
2022-01-04 00:15:00	0
2022-01-04 00:30:00	0
2022-01-04 00:45:00	0
2022-01-04 01:00:00	0
2022-01-04 01:15:00	0
2022-01-04 01:30:00	0
2022-01-04 01:45:00	0
2022-01-04 02:00:00	0
2022-01-04 02:15:00	0
2022-01-04 02:30:00	0
2022-01-04 02:45:00	0
2022-01-04 03:00:00	0
2022-01-04 03:15:00	0
2022-01-04 03:30:00	0
2022-01-04 03:45:00	0
2022-01-04 04:00:00	0
2022-01-04 04:15:00	0
2022-01-04 04:30:00	0
2022-01-04 04:45:00	0
2022-01-04 05:00:00	0
2022-01-04 05:15:00	0
2022-01-04 05:30:00	0
2022-01-04 05:45:00	10.9725
2022-01-04 06:00:00	25.7161
2022-01-04 06:15:00	46.9743
2022-01-04 06:30:00	73.0286
2022-01-04 06:45:00	95.422
2022-01-04 07:00:00	116.274
2022-01-04 07:15:00	128.482
2022-01-04 07:30:00	132.463
2022-01-04 07:45:00	138.423
2022-01-04 08:00:00	141.574
2022-01-04 08:15:00	143.423
2022-01-04 08:30:00	145.826
2022-01-04 08:45:00	147.704
2022-01-04 09:00:00	149.036
2022-01-04 09:15:00	149.926
2022-01-04 09:30:00	150.689
2022-01-04 09:45:00	151.221
2022-01-04 10:00:00	151.614
2022-01-04 10:15:00	151.418
2022-01-04 10:30:00	151.136
2022-01-04 10:45:00	151.451
2022-01-04 11:00:00	151.433
2022-01-04 11:15:00	151.325
2022-01-04 11:30:00	151.295
2022-01-04 11:45:00	150.633
2022-01-04 12:00:00	152.092
[truncated: 656 more rows]
