# Supplementary material for: A case study of NeuralProphet and nonlinear evaluation for high accuracy prediction in short-term forecasting in PV solar plant
Source: Heliyon. 2022 Sep 16;8(9):e10639. doi: 10.1016/j.heliyon.2022.e10639 (PMC9513787; doi:10.1016/j.heliyon.2022.e10639)
Supplement: Pot_15m [file mmc2.zip]

Archive with 1 entries (1 files):
- hly_10639_AppV1_mmc2.ipynb
