# Supplementary material for: A case study of NeuralProphet and nonlinear evaluation for high accuracy prediction in short-term forecasting in PV solar plant
Source: Heliyon. 2022 Sep 16;8(9):e10639. doi: 10.1016/j.heliyon.2022.e10639 (PMC9513787; doi:10.1016/j.heliyon.2022.e10639)
Supplement: Pot_15m [file mmc2.zip › hly_10639_AppV1_mmc2.ipynb]

# %% [markdown]
# Aplicativo Forecast Rubi con R-net Prophet

# %% [code]
import pandas as pd
import pickle
from datetime import datetime
import numpy as np
from neuralprophet import NeuralProphet, set_log_level
from matplotlib import pyplot as plt
from datetime import datetime
import pytz

set_log_level("ERROR")

# %% [markdown]
### FUNCIONES GLOBALES

# %% [code]
def hora_actual():
    
    time = datetime.now().strftime('%Y_%m_%dT%H_%M_%S')
    
    #local = pytz.timezone("America/Lima")
    #naive = datetime.strptime(time, "%Y-%m-%d %H:%M:%S")
    #local_dt = local.localize(naive, is_dst=None)
    #utc_dt = local_dt.astimezone(pytz.utc)
    #time_utc = utc_dt.strftime("%Y_%m_%dT%H_%M_%S")
    
    return time

def datos():
    
    df = pd.read_excel(io = "./input/Datos_Rubi_Pot.xlsx", sheet_name="Hoja1")

    #Se establece formato de entrada
    df.columns = ['ds','y']

    #Backfill de datos faltantes 
    df.loc[df.y == 'Shutdown', 'y'] = None
    df_b = df.set_index('ds')['y'].fillna(value=None, method='backfill', axis=None, limit=7,downcast=None)
    df_b = pd.DataFrame(df_b)
    df['y'] = df_b['y'].values
    
    return df

def datos_min():
    
    df_min = pd.read_excel(io = "./input/Datos_Rubi_Pot_15m.xlsx", sheet_name="Hoja1")
    
    #Se establece formato de entrada
    df_min.columns = ['ds','y']
    
    #Backfill de datos faltantes 
    df_min.loc[df_min.y == 'Shutdown', 'y'] = None
    df_b = df_min.set_index('ds')['y'].fillna(value=None, method='backfill', axis=None, limit=7,downcast=None)
    df_b = pd.DataFrame(df_b)
    df_min['y'] = df_b['y'].values
    
    return df_min

# %% [markdown]
### PARTE 1:  PREDICCION 7 DIAS CADA HORA

# %% [code]
def siete_DH():
    
    #Se obtiene informacion
    df = datos()

    #Se carga modelo
    with open('./modelos_entrenados/m1.pkl','rb') as f:
        m1 = pickle.load(f)

    #Datos
    df_7dh = df.copy()

    #Se establencen numero de dias
    D = 7

    #Prediccion a una semana
    future = m1.make_future_dataframe(df_7dh, n_historic_predictions=True)
    forecast = m1.predict(future)

    #Filtrado de la salida
    columns_names = forecast.columns.values
    cols=[]

    for i in range(1,len(columns_names)):
        for j in range(1,len(columns_names)):
            if(columns_names[i]=='yhat'+str(j)):
                cols.append(columns_names[i])

    df_forecast = forecast[['ds','y',cols[-1]]]
    df_forecast['Hora'] = df_forecast['ds'].dt.hour #

    df_forecast.loc[df_forecast[cols[-1]] > 151.8, cols[-1]] = 151.8
    df_forecast.loc[df_forecast[cols[-1]] < 0, cols[-1]] = 0
    df_forecast.loc[df_forecast.Hora > 18, cols[-1]] = 0 #
    df_forecast.loc[df_forecast.Hora < 5, cols[-1]] = 0  #

    df_forecast = df_forecast[['ds','y',cols[-1]]]#

    #Grafico de 14 dias, 7 ultimos dias son netamente prediccion (no son datos de validacion)

    fig, ax = plt.subplots()
    dias = df_forecast['ds'].values
    potencias = {'Potencia Observada(MW)':df_forecast['y'].values, 'Potencia Estimada(MW)':df_forecast[cols[-1]].values}
    ax.plot(dias, potencias['Potencia Observada(MW)'], marker = '^',label ='Potencia Observada(MW)')
    ax.plot(dias, potencias['Potencia Estimada(MW)'], marker = 'o', label='Potencia Estimada(MW)')
    ax.legend(loc = 'upper right')

    ax.set_xlabel("Fechas")
    ax.set_ylabel("Potencia (MW)")

    ax.set_ylim([0,160])
    ax.set_xlim([dias[-D*2*24],dias[-1]]) #Cambiar factores si desea mostrar mas o menos datos

    fig.set_figheight(6)
    fig.set_figwidth(15)

    #Se prepara datos para almacenarlo

    df_final = df_forecast[['ds',cols[-1]]]
    df_final = df_final[-D*24:]
    df_final = df_final.rename(columns={'ds':'Fecha',cols[-1]:'Potencia MW'})

    fecha = hora_actual()

    plt.savefig('./output/Imagenes Forecast/'+ 'Power_7dh_'+ fecha +'.jpg', bbox_inches='tight')
    direccion = './output/Datos Forecast/'+ 'Power_7dh_'+ fecha +'.xlsx'
    df_final.to_excel(direccion,index = False)

    plt.close()    

    print('>> Imagen generada en ./output/Imagenes Forecast/'+ 'Power_7dh_' + fecha +'.xlsx\n')
    print('>> Archivo generado en ./output/Datos Forecast/'+ 'Power_7dh_' + fecha +'.xlsx\n')


# %% [markdown]
### PARTE 1: PREDICCION 2 DIAS CADA HORA

# %% [code]
def dos_DH():

    #Se obtiene informacion
    df = datos()

    #Se carga modelo
    with open('./modelos_entrenados/m2.pkl','rb') as f:
        m2 = pickle.load(f)

    #Datos
    df_2Dh = df.copy()

    #Establecer numero de dias de prediccion
    D = 2

    #Grafico de prediccion de dos dias
    future = m2.make_future_dataframe(df_2Dh, n_historic_predictions=True)
    forecast = m2.predict(future)

    #Filtrado de la salida
    columns_names = forecast.columns.values
    cols=[]

    for i in range(1,len(columns_names)):
        for j in range(1,len(columns_names)):
            if(columns_names[i]=='yhat'+str(j)):
                cols.append(columns_names[i])

    df_forecast = forecast[['ds','y',cols[-1]]]
    df_forecast['Hora'] = df_forecast['ds'].dt.hour #

    df_forecast.loc[df_forecast[cols[-1]] > 151.8, cols[-1]] = 151.8
    df_forecast.loc[df_forecast[cols[-1]] < 0, cols[-1]] = 0
    df_forecast.loc[df_forecast.Hora > 18, cols[-1]] = 0 #
    df_forecast.loc[df_forecast.Hora < 5, cols[-1]] = 0  #

    df_forecast = df_forecast[['ds','y',cols[-1]]]#

    #Grafico de 4 dias, 2 ultimos dias son netamente prediccion

    fig, ax = plt.subplots()
    dias = df_forecast['ds'].values
    potencias = {'Potencia Observada(MW)':df_forecast['y'].values, 'Potencia Estimada(MW)':df_forecast[cols[-1]].values}
    ax.plot(dias, potencias['Potencia Observada(MW)'], marker = '^',label ='Potencia Observada(MW)')
    ax.plot(dias, potencias['Potencia Estimada(MW)'], marker = 'o', label='Potencia Estimada(MW)')
    ax.legend(loc = 'upper right')

    ax.set_xlabel("Fechas")
    ax.set_ylabel("Potencia (MW)")

    ax.set_ylim([0,160])
    ax.set_xlim([dias[-D*2*24],dias[-1]]) #Cambiar factores si desea mostrar mas o menos datos

    fig.set_figheight(6)
    fig.set_figwidth(15)

    #Grafico de 4 dias, 2 ultimos dias son netamente prediccion

    fig, ax = plt.subplots()
    dias = df_forecast['ds'].values
    potencias = {'Potencia Observada(MW)':df_forecast['y'].values, 'Potencia Estimada(MW)':df_forecast[cols[-1]].values}
    ax.plot(dias, potencias['Potencia Observada(MW)'], marker = '^',label ='Potencia Observada(MW)')
    ax.plot(dias, potencias['Potencia Estimada(MW)'], marker = 'o', label='Potencia Estimada(MW)')
    ax.legend(loc = 'upper right')

    ax.set_xlabel("Fechas")
    ax.set_ylabel("Potencia (MW)")

    ax.set_ylim([0,160])
    ax.set_xlim([dias[-D*2*24],dias[-1]]) #Cambiar factores si desea mostrar mas o menos datos

    fig.set_figheight(6)
    fig.set_figwidth(15)

    #Se prepara datos para almacenarlo
    df_final = df_forecast[['ds',cols[-1]]]
    df_final = df_final[-D*24:]
    df_final = df_final.rename(columns={'ds':'Fecha',cols[-1]:'Potencia MW'})

    fecha = hora_actual()

    plt.savefig('./output/Imagenes Forecast/'+ 'Power_2dh_'+ fecha +'.jpg', bbox_inches='tight')
    direccion = './output/Datos Forecast/'+ 'Power_2dh_'+ fecha +'.xlsx'
    df_final.to_excel(direccion,index = False)

    plt.close()

    print('>> Imagen generada en ./output/Imagenes Forecast/'+ 'Power_2dh_' + fecha +'.xlsx\n')
    print('>> Archivo generado en ./output/Datos Forecast/'+ 'Power_2dh_' + fecha +'.xlsx\n')

# %% [markdown]
### PARTE 1: PREDICCION 7 DIAS CADA 15 MINUTOS

# %% [code]
def siete_DM():
    
    #Se obtiene informacion
    df = datos_min()

    #Se carga modelo
    with open('./modelos_entrenados/m3.pkl','rb') as f:
        m3 = pickle.load(f)

    #Datos
    df_7Dm = df.copy()

    #Establecer numero de dias de prediccion
    D = 7

    #Grafico de prediccion de siete dias

    future = m3.make_future_dataframe(df_7Dm, n_historic_predictions=True)
    forecast = m3.predict(future)

    #Filtrado de la salida
    columns_names = forecast.columns.values
    cols=[]

    for i in range(1,len(columns_names)):
        for j in range(1,len(columns_names)):
            if(columns_names[i]=='yhat'+str(j)):
                cols.append(columns_names[i])

    df_forecast = forecast[['ds','y',cols[-1]]]
    df_forecast['Hora'] = df_forecast['ds'].dt.hour #

    df_forecast.loc[df_forecast[cols[-1]] > 151.8, cols[-1]] = 151.8
    df_forecast.loc[df_forecast[cols[-1]] < 0, cols[-1]] = 0
    df_forecast.loc[df_forecast.Hora > 18, cols[-1]] = 0 #
    df_forecast.loc[df_forecast.Hora < 5, cols[-1]] = 0  #

    df_forecast = df_forecast[['ds','y',cols[-1]]]#

    #Grafico de 14 dias, 7 ultimos dias son netamente prediccion

    fig, ax = plt.subplots()
    dias = df_forecast['ds'].values
    potencias = {'Potencia Observada(MW)':df_forecast['y'].values, 'Potencia Estimada(MW)':df_forecast[cols[-1]].values}
    ax.plot(dias, potencias['Potencia Observada(MW)'], marker = '^',label ='Potencia Observada(MW)')
    ax.plot(dias, potencias['Potencia Estimada(MW)'], marker = 'o', label='Potencia Estimada(MW)')
    ax.legend(loc = 'upper right')

    ax.set_xlabel("Fechas")
    ax.set_ylabel("Potencia (MW)")

    ax.set_ylim([0,160])
    ax.set_xlim([dias[-D*2*24*4],dias[-1]]) #Cambiar factores si desea mostrar mas o menos datos

    fig.set_figheight(6)
    fig.set_figwidth(15)

    #Se prepara datos para almacenarlo
    df_final = df_forecast[['ds',cols[-1]]]
    df_final = df_final[-D*24*4:]
    df_final = df_final.rename(columns={'ds':'Fecha',cols[-1]:'Potencia MW'})

    fecha = hora_actual()

    plt.savefig('./output/Imagenes Forecast/'+ 'Power_7dm_'+ fecha +'.jpg', bbox_inches='tight')
    direccion = './output/Datos Forecast/'+ 'Power_7dm_'+ fecha +'.xlsx'
    df_final.to_excel(direccion,index = False)

    plt.close()

    print('>> Imagen generada en ./output/Imagenes Forecast/'+ 'Power_7dm_' + fecha +'.xlsx\n')
    print('>> Archivo generado en ./output/Datos Forecast/'+ 'Power_7dm_' + fecha +'.xlsx\n')

# %% [markdown]
### PARTE 1: PREDICCION 2 DIAS CADA 15 MINUTOS

# %% [code]
def dos_DM():
    
    #Se obtiene informacion
    df = datos_min()

    #Se carga modelo
    with open('./modelos_entrenados/m4.pkl','rb') as f:
        m4 = pickle.load(f)

    #Datos
    df_2Dm = df.copy()

    #Establecer numero de dias de prediccion
    D = 2

    #Grafico de prediccion de dos dias
    future = m4.make_future_dataframe(df_2Dm, n_historic_predictions=True)
    forecast = m4.predict(future)

    #Filtrado de la salida
    columns_names = forecast.columns.values
    cols=[]

    for i in range(1,len(columns_names)):
        for j in range(1,len(columns_names)):
            if(columns_names[i]=='yhat'+str(j)):
                cols.append(columns_names[i])

    df_forecast = forecast[['ds','y',cols[-1]]]
    df_forecast['Hora'] = df_forecast['ds'].dt.hour #

    df_forecast.loc[df_forecast[cols[-1]] > 151.8, cols[-1]] = 151.8
    df_forecast.loc[df_forecast[cols[-1]] < 0, cols[-1]] = 0
    df_forecast.loc[df_forecast.Hora > 18, cols[-1]] = 0 #
    df_forecast.loc[df_forecast.Hora < 5, cols[-1]] = 0  #

    df_forecast = df_forecast[['ds','y',cols[-1]]]#

    #Grafico de 4 dias, 2 ultimos dias son netamente prediccion

    fig, ax = plt.subplots()
    dias = df_forecast['ds'].values
    potencias = {'Potencia Observada(MW)':df_forecast['y'].values, 'Potencia Estimada(MW)':df_forecast[cols[-1]].values}
    ax.plot(dias, potencias['Potencia Observada(MW)'], marker = '^',label ='Potencia Observada(MW)')
    ax.plot(dias, potencias['Potencia Estimada(MW)'], marker = 'o', label='Potencia Estimada(MW)')
    ax.legend(loc = 'upper right')

    ax.set_xlabel("Fechas")
    ax.set_ylabel("Potencia (MW)")

    ax.set_ylim([0,160])
    ax.set_xlim([dias[-D*2*24*4],dias[-1]]) #Cambiar factores si desea mostrar mas o menos datos

    fig.set_figheight(6)
    fig.set_figwidth(15)

    #Se prepara datos para almacenarlo
    df_final = df_forecast[['ds',cols[-1]]]
    df_final = df_final[-D*24*4:]
    df_final = df_final.rename(columns={'ds':'Fecha',cols[-1]:'Potencia MW'})

    fecha = hora_actual()

    plt.savefig('./output/Imagenes Forecast/'+ 'Power_2dm_'+ fecha +'.jpg', bbox_inches='tight')
    direccion = './output/Datos Forecast/'+ 'Power_2dm_'+ fecha +'.xlsx'
    df_final.to_excel(direccion,index = False)

    plt.close()

    print('>> Imagen generada en ./output/Imagenes Forecast/'+ 'Power_2dm_' + fecha +'.xlsx\n')
    print('>> Archivo generado en ./output/Datos Forecast/'+ 'Power_2dm_' + fecha +'.xlsx\n')

# %% [markdown]
### PARTE 2: ENTRENAMIENTO PARA 7 DIAS CADA HORA

# %% [code]
def retrain_m1():
    
    #Se obtiene informacion
    df = datos()

    #Datos
    df_7dh = df.copy()

    #Establecer numero de dias de prediccion
    D = 7

    #Modelo
    m1 = NeuralProphet(
        n_forecasts=D*24,          #Numero de predicciones
        growth='off',
        yearly_seasonality="auto", #Considera estacionalidad anual
        weekly_seasonality=False,
        daily_seasonality="auto",  #Considera estacionalidad diaria
        n_lags=D*24,               #Considera datos de 7 dias previos para el forecast
        num_hidden_layers=2,       #Numero de capas ocultas
        d_hidden=64,               #Dimension de las capas ocultas
        learning_rate=0.003,
        optimizer='AdamW',
        normalize="auto"
        )

    #Datos de entrenamiento y validacion

    df_train, df_test = m1.split_df(df_7dh, freq='H', valid_p = 0.3)
    metrics = m1.fit(df_train, freq='H', validation_df=df_test, plot_live_loss=True)

    #Metricas
    print('>> Metricas del modelo m1: \n')#
    print(metrics.tail(1))

    #Parametros
    fig = m1.plot_parameters()
    fig.savefig('./modelos_entrenados/imagenes/'+ 'Parameters_7dh_m1.jpg', bbox_inches='tight')#

    #Grafico de entrenamiento y validacion -> Yhat: prediccion 

    m1 = m1.highlight_nth_step_ahead_of_each_forecast(D*24)
    forecast = m1.predict(df_test)
    fig = m1.plot(forecast)
    fig.savefig('./modelos_entrenados/imagenes/'+ 'Forecast_7dh_m1.jpg', bbox_inches='tight')#

    #Guardado
    with open('./modelos_entrenados/m1.pkl','wb') as f:
        pickle.dump(m1,f)
        print('>> Modelo m1 entrenado y guardado en ./modelos_entrenados/imagenes ')

# %% [markdown]
### PARTE 2: ENTRENAMIENTO PARA 2 DIAS CADA HORA

# %% [code]
def retrain_m2():
    
    #Se obtiene informacion
    df = datos()

    #Datos
    df_2Dh = df.copy()

    #Establecer numero de dias de prediccion
    D = 2

    #Modelo

    m2 = NeuralProphet(
        n_forecasts=D*24,          #Numero de predicciones
        growth='off',
        yearly_seasonality="auto", #Considera estacionalidad anual
        weekly_seasonality=False,
        daily_seasonality="auto",  #Considera estacionalidad diaria
        n_lags=D*24,               #Considera datos de 7 dias previos para el forecast
        num_hidden_layers=2,       #Numero de capas ocultas
        d_hidden=64,               #Dimension de las capas ocultas
        learning_rate=0.003,
        optimizer='AdamW',
        normalize="auto"
        )

    #Datos de entrenamiento y validacion

    df_train, df_test = m2.split_df(df_2Dh, freq='H', valid_p = 0.3)
    metrics = m2.fit(df_train, freq='H', validation_df=df_test, plot_live_loss=True)

    #Metricas
    print('>> Metricas del modelo m2: \n')#
    print(metrics.tail(1))

    #Parametros

    fig = m2.plot_parameters()
    fig.savefig('./modelos_entrenados/imagenes/'+ 'Parameters_2dh_m2.jpg', bbox_inches='tight')#

    #Grafico de entrenamiento y validacion -> Yhat: prediccion 

    m2 = m2.highlight_nth_step_ahead_of_each_forecast(D*24)
    forecast = m2.predict(df_test)
    fig = m2.plot(forecast)
    fig.savefig('./modelos_entrenados/imagenes/'+ 'Forecast_2dh_m2.jpg', bbox_inches='tight')#

    with open('./modelos_entrenados/m2.pkl','wb') as f:
        pickle.dump(m2,f)
        print('>> Modelo m2 entrenado y guardado ./modelos_entrenados/imagenes')

# %% [markdown]
### PARTE 2: ENTRENAMIENTO PARA 7 DIAS CADA 15 MIN

# %% [code]
def retrain_m3():
    
    #Se obtiene informacion
    df = datos_min()

    #Datos
    df_7Dm = df.copy()

    #Establecer numero de dias de prediccion
    D = 7

    #Modelo
    m3 = NeuralProphet(
        n_forecasts=D*24*4,
        growth='off',
        yearly_seasonality="auto",
        weekly_seasonality=False,
        daily_seasonality="auto",
        n_lags=D*24*4,
        num_hidden_layers=2,
        d_hidden=32,
        learning_rate=0.003,
        optimizer='AdamW',
        normalize="auto"
        )

    df_train, df_test = m3.split_df(df_7Dm, freq='15min', valid_p = 0.3)
    metrics = m3.fit(df_train, freq='15min', validation_df=df_test, plot_live_loss=True)

    #Metricas
    print('>> Metricas del modelo m3: \n')#
    print(metrics.tail(1))

    #Parametros
    fig = m3.plot_parameters()
    fig.savefig('./modelos_entrenados/imagenes/'+ 'Parameters_7dm_m3.jpg', bbox_inches='tight')#

    #Grafico de entrenamiento y validacion -> Yhat: prediccion 

    m3 = m3.highlight_nth_step_ahead_of_each_forecast(D*24*4)
    forecast = m3.predict(df_test)
    fig = m3.plot(forecast)
    fig.savefig('./modelos_entrenados/imagenes/'+ 'Forecast_7dm_m3.jpg', bbox_inches='tight')#

    #Guardado
    with open('./modelos_entrenados/m3.pkl','wb') as f:
        pickle.dump(m3,f)
        print('>> Modelo m3 entrenado y guardado ./modelos_entrenados/imagenes')

# %% [markdown]
### PARTE 2: ENTRAMIENTO PARA 2 DIAS CADA 15 MIN

# %% [code]
def retrain_m4():
    
    #Se obtiene informacion
    df = datos_min()

    #Datos
    df_2Dm = df.copy()

    #Establecer numero de dias de prediccion
    D = 2

    #Modelo
    m4 = NeuralProphet(
        n_forecasts=D*24*4,
        growth='off',
        yearly_seasonality="auto",
        weekly_seasonality=False,
        daily_seasonality="auto",
        n_lags=D*24*4,
        num_hidden_layers=2,
        d_hidden=32,
        learning_rate=0.003,
        optimizer='AdamW',
        normalize="auto"
        )

    df_train, df_test = m4.split_df(df_2Dm, freq='15min', valid_p = 0.3)
    metrics = m4.fit(df_train, freq='15min', validation_df=df_test, plot_live_loss=True)

    #Metricas
    print('>> Metricas del modelo m4: \n')#
    print(metrics.tail(1))

    fig = m4.plot_parameters()
    fig.savefig('./modelos_entrenados/imagenes/'+ 'Parameters_2dm_m4.jpg', bbox_inches='tight')#

    #Grafico de entrenamiento y validacion -> Yhat: prediccion 

    m4 = m4.highlight_nth_step_ahead_of_each_forecast(D*24*4)
    forecast = m4.predict(df_test)
    fig = m4.plot(forecast)
    fig.savefig('./modelos_entrenados/imagenes/'+ 'Forecast_2dm_m4.jpg', bbox_inches='tight')#

    #Guardado
    with open('./modelos_entrenados/m4.pkl','wb') as f:
        pickle.dump(m4,f)
        print('>> Modelo m4 entrenado y guardado ./modelos_entrenados/imagenes')

# %% [markdown]
## MENU

# %% [code]
def exit():
    
    start()

def start():
    
    print("Power Forecast - Rubi")
    print("1. Seven days hour")
    print("2. Two days hour")
    print("3. Seven days min")
    print("4. Two days min")
    print("5. Retrain")
    print("6. Exit")
    opcion = input(">> Por favor, elija una opcion: ")
    
    if opcion=='1':
        siete_DH()
        start()
    elif opcion=='2':
        dos_DH()
        start()
    elif opcion=='3':
        siete_DM()
        start()
    elif opcion=='4':
        dos_DM()
        start()
    elif opcion=='5':
        print('>> Entrenando modelos \n')
        retrain_m1()
        retrain_m2()
        retrain_m3()
        retrain_m4()
        print('>> Entrenamiento finalizado \n')
        start()
    elif opcion=='6':
        exit()
    else:
        print(">> Opcion no valida, ingrese de nuevo: ")
        exit()


# %% [code]
try:
    start()
except:
    print(">> Ocurrio un error, se reiniciara el programa...\n")
    start()
    

# %% [code]
